# Supplementary material for: A charge-transfer salt, 3,5-dimethyl-1-(4-nitro­benz­yl)pyridinium 7,7,8,8-tetra­cyano­quinodimethane
Source: Acta Crystallogr Sect E Struct Rep Online. 2008 Apr 4;64(Pt 5):o798. doi: 10.1107/S1600536808008258 (PMC2961119; doi:10.1107/S1600536808008258)
Supplement: Supplementary file 1 [file e-64-0o798-sup1.cif]

##############################################################################
###                                                                        ###
###        Electronic paper (Acta Crystallographica Section E)             ###
###                                                                        ###
##############################################################################
#                                                                            #
# This CIF contains the data in a paper accepted for publication in Acta     #
# Crystallographica Section E. It conforms to the requirements of Notes      #
# for Authors for Section E, and has been peer reviewed under the auspices   #
# of the IUCr Commission on Journals.                                        #
#                                                                            #
# Full details of the Crystallographic Information File format               #
# are given in the paper "The Crystallographic Information File (CIF):       #
# a New Standard Archive File for Crystallography" by S. R. Hall, F. H.      #
# Allen and I. D. Brown [Acta Cryst. (1991), A47, 655-685].                  #
#                                                                            #
# The current version of the core CIF dictionary is obtainable from          #
# ftp://ftp.iucr.org/pub/cif_core.dic. The current version number is 2.4.    #
#                                                                            #
# Software is freely available for graphical display of the structure(s) in  #
# this CIF.  For information consult the CIF home page http://www.iucr.org/  #
# cif/home.html                                                              #
#                                                                            #
# This file may be used for bona fide research purposes within the           #
# scientific community so long as proper attribution is given to the journal # 
# article from which it was obtained.                                        #
#                                                                            #
##############################################################################
                                             
data_I
_audit_creation_method     SHELXL97
_chemical_name_systematic
;
3,5-dimethyl-1-(4-nitrobenzyl)pyridinium
7,7,8,8-tetracyanoquinodimethane
;
_chemical_name_common     ?
_chemical_formula_moiety     'C14 H15 N2 O2 + , C12 H4 N4 -'
_chemical_formula_sum     'C26 H19 N6 O2'
_chemical_formula_iupac     'C14 H15 N2 O2 + , C12 H4 N4 -'
_chemical_formula_weight     447.47
_chemical_melting_point     ?
_symmetry_cell_setting     triclinic
_symmetry_space_group_name_H-M     'P -1'
_symmetry_space_group_name_Hall     '-P 1'
loop_
    _symmetry_equiv_pos_as_xyz
    'x, y, z'
    '-x, -y, -z'
_cell_length_a     8.098(2)
_cell_length_b     9.137(2)
_cell_length_c     16.542(4)
_cell_angle_alpha     76.194(3)
_cell_angle_beta     75.951(3)
_cell_angle_gamma     86.933(3)
_cell_volume     1153.0(5)
_cell_formula_units_Z     2
_cell_measurement_reflns_used     3033
_cell_measurement_theta_min     2.30
_cell_measurement_theta_max     27.87
_cell_measurement_temperature     293(2)
_exptl_crystal_description     pillar
_exptl_crystal_colour     purple
_exptl_crystal_size_max     0.18
_exptl_crystal_size_mid     0.12
_exptl_crystal_size_min     0.10
_exptl_crystal_density_diffrn     1.289
_exptl_crystal_density_meas     ?
_exptl_crystal_density_method     'not measured'
_exptl_crystal_F_000     466
_exptl_absorpt_coefficient_mu     0.086
_exptl_absorpt_correction_type     multi-scan
_exptl_absorpt_process_details     '(SADABS; Bruker, 2000)'
_exptl_absorpt_correction_T_min     0.985
_exptl_absorpt_correction_T_max     0.992
_exptl_special_details
;
;
_diffrn_ambient_temperature     293(2)
_diffrn_radiation_type     'MoK\a'
_diffrn_radiation_wavelength     0.71073
_diffrn_radiation_source     'sealed tube'
_diffrn_radiation_monochromator     'graphite'
_diffrn_measurement_device_type     'Bruker SMART APEX CCD'
_diffrn_measurement_method     '\f and \w'
_diffrn_detector_area_resol_mean     ?
_diffrn_reflns_number     5765
_diffrn_reflns_av_R_equivalents     0.0180
_diffrn_reflns_av_sigmaI/netI     0.0343
_diffrn_reflns_theta_min     2.30
_diffrn_reflns_theta_max     25.05
_diffrn_reflns_theta_full     25.05
_diffrn_measured_fraction_theta_max     0.979
_diffrn_measured_fraction_theta_full     0.979
_diffrn_reflns_limit_h_min     -9
_diffrn_reflns_limit_h_max     9
_diffrn_reflns_limit_k_min     -10
_diffrn_reflns_limit_k_max     10
_diffrn_reflns_limit_l_min     -19
_diffrn_reflns_limit_l_max     16
_diffrn_standards_number     ?
_diffrn_standards_interval_count     ?
_diffrn_standards_interval_time     ?
_diffrn_standards_decay_%     ?
_refine_special_details
;
Refinement of <i>F</i>^2^ against ALL reflections. The weighted <i>R</i>-factor
<i>wR</i> and goodness of fit <i>S</i> are based on <i>F</i>^2^, conventional
<i>R</i>-factors <i>R</i> are based on <i>F</i>, with <i>F</i> set to zero for
negative <i>F</i>^2^. The threshold expression of <i>F</i>^2^ >
\s(<i>F</i>^2^) is used only for calculating <i>R</i>-factors(gt) <i>etc</i>.
and is not relevant to the choice of reflections for refinement.
<i>R</i>-factors based on <i>F</i>^2^ are statistically about twice as large
as those based on <i>F</i>, and <i>R</i>-factors based on ALL data will be
even larger.
;
_reflns_number_total     3998
_reflns_number_gt     3255
_reflns_threshold_expression     I>2\s(I)
_refine_ls_structure_factor_coef     Fsqd
_refine_ls_matrix_type     full
_refine_ls_R_factor_all     0.0542
_refine_ls_R_factor_gt     0.0456
_refine_ls_wR_factor_gt     0.1363
_refine_ls_wR_factor_ref     0.1439
_refine_ls_goodness_of_fit_ref     1.002
_refine_ls_restrained_S_all     1.002
_refine_ls_number_reflns     3998
_refine_ls_number_parameters     309
_refine_ls_number_restraints     0
_refine_ls_hydrogen_treatment     constr
_refine_ls_weighting_scheme     calc
_refine_ls_weighting_details
       'calc w = 1/[\s^2^(Fo^2^)+(0.0904P)^2^+0.1284P] where P=(Fo^2^+2Fc^2^)/3'
_atom_sites_solution_hydrogens     geom
_atom_sites_solution_primary     direct
_atom_sites_solution_secondary     difmap
_refine_ls_shift/su_max     0.000
_refine_ls_shift/su_mean     0.000
_refine_diff_density_max     0.146
_refine_diff_density_min     -0.204
_refine_ls_extinction_method     none
_refine_ls_extinction_coef     ?
loop_
    _atom_type_symbol
    _atom_type_description
    _atom_type_scat_dispersion_real
    _atom_type_scat_dispersion_imag
    _atom_type_scat_source
    'C' 'C' 0.0033 0.0016
                         'International Tables Vol C Tables 4.2.6.8 and 6.1.1.4'
    'H' 'H' 0.0000 0.0000
                         'International Tables Vol C Tables 4.2.6.8 and 6.1.1.4'
    'N' 'N' 0.0061 0.0033
                         'International Tables Vol C Tables 4.2.6.8 and 6.1.1.4'
    'O' 'O' 0.0106 0.0060
                         'International Tables Vol C Tables 4.2.6.8 and 6.1.1.4'
_computing_data_collection     'SMART (Bruker, 2000)'
_computing_cell_refinement     'SAINT-Plus (Bruker, 2000)'
_computing_data_reduction     'SAINT-Plus (Bruker, 2000)'
_computing_structure_solution     'SHELXS97 (Sheldrick, 2008)'
_computing_structure_refinement     'SHELXL97 (Sheldrick, 2008)'
_computing_molecular_graphics     'SHELXTL (Sheldrick, 2008)'
_computing_publication_material     'SHELXTL (Sheldrick, 2008)'
loop_
    _atom_site_type_symbol
    _atom_site_label
    _atom_site_fract_x
    _atom_site_fract_y
    _atom_site_fract_z
    _atom_site_U_iso_or_equiv
    _atom_site_adp_type
    _atom_site_calc_flag
    _atom_site_refinement_flags
    _atom_site_occupancy
    _atom_site_disorder_assembly
    _atom_site_disorder_group
    C C1 0.3034(2) -0.11674(18) 0.07248(10) 0.0532(4) Uani d . 1 . .
    C C2 0.1837(3) -0.0094(3) 0.06055(17) 0.0920(8) Uani d . 1 . .
    H H2 0.0998 -0.0228 0.0332 0.110 Uiso calc R 1 . .
    C C3 0.1875(3) 0.1190(3) 0.08930(16) 0.0863(7) Uani d . 1 . .
    H H3 0.1066 0.1934 0.0805 0.104 Uiso calc R 1 . .
    C C4 0.30938(19) 0.13943(17) 0.13103(9) 0.0464(4) Uani d . 1 . .
    C C5 0.4274(2) 0.02782(18) 0.14337(11) 0.0557(4) Uani d . 1 . .
    H H5 0.5097 0.0392 0.1721 0.067 Uiso calc R 1 . .
    C C6 0.4257(2) -0.10127(18) 0.11367(11) 0.0579(4) Uani d . 1 . .
    H H6 0.5067 -0.1761 0.1217 0.069 Uiso calc R 1 . .
    C C7 0.3015(2) 0.28325(18) 0.16136(11) 0.0513(4) Uani d . 1 . .
    H H7A 0.3025 0.3681 0.1131 0.062 Uiso calc R 1 . .
    H H7B 0.1946 0.2855 0.2031 0.062 Uiso calc R 1 . .
    C C8 0.5758(2) 0.39025(17) 0.15325(10) 0.0506(4) Uani d . 1 . .
    H H8 0.5780 0.4366 0.0964 0.061 Uiso calc R 1 . .
    C C9 0.7086(2) 0.41397(18) 0.18741(10) 0.0535(4) Uani d . 1 . .
    C C10 0.6996(2) 0.34162(18) 0.27232(11) 0.0545(4) Uani d . 1 . .
    H H10 0.7867 0.3563 0.2973 0.065 Uiso calc R 1 . .
    C C11 0.5642(2) 0.24809(17) 0.32079(10) 0.0502(4) Uani d . 1 . .
    C C12 0.4356(2) 0.23031(17) 0.28237(9) 0.0481(4) Uani d . 1 . .
    H H12 0.3430 0.1686 0.3134 0.058 Uiso calc R 1 . .
    C C13 0.8551(3) 0.5148(3) 0.13244(14) 0.0805(6) Uani d . 1 . .
    H H13A 0.8947 0.4865 0.0787 0.121 Uiso calc R 1 . .
    H H13B 0.9460 0.5045 0.1613 0.121 Uiso calc R 1 . .
    H H13C 0.8178 0.6177 0.1223 0.121 Uiso calc R 1 . .
    C C14 0.5536(3) 0.1662(2) 0.41234(11) 0.0665(5) Uani d . 1 . .
    H H14A 0.6636 0.1660 0.4245 0.100 Uiso calc R 1 . .
    H H14B 0.5168 0.0643 0.4210 0.100 Uiso calc R 1 . .
    H H14C 0.4735 0.2161 0.4499 0.100 Uiso calc R 1 . .
    C C15 0.8272(2) 0.8781(2) 0.25321(12) 0.0631(5) Uani d . 1 . .
    C C16 0.9551(2) 1.0193(2) 0.32804(11) 0.0566(4) Uani d . 1 . .
    C C17 0.8784(2) 0.88381(18) 0.32838(10) 0.0539(4) Uani d . 1 . .
    C C18 0.8522(2) 0.76197(17) 0.40146(10) 0.0497(4) Uani d . 1 . .
    C C19 0.9004(2) 0.77045(17) 0.47720(10) 0.0506(4) Uani d . 1 . .
    H H19 0.9526 0.8578 0.4785 0.061 Uiso calc R 1 . .
    C C20 0.8724(2) 0.65455(17) 0.54774(10) 0.0502(4) Uani d . 1 . .
    H H20 0.9058 0.6646 0.5961 0.060 Uiso calc R 1 . .
    C C21 0.7936(2) 0.51845(17) 0.54952(10) 0.0502(4) Uani d . 1 . .
    C C22 0.7464(2) 0.50974(18) 0.47347(11) 0.0588(4) Uani d . 1 . .
    H H22 0.6953 0.4221 0.4718 0.071 Uiso calc R 1 . .
    C C23 0.7742(2) 0.62636(19) 0.40311(11) 0.0581(4) Uani d . 1 . .
    H H23 0.7409 0.6166 0.3547 0.070 Uiso calc R 1 . .
    C C24 0.7631(2) 0.39860(18) 0.62288(10) 0.0553(4) Uani d . 1 . .
    C C25 0.7996(2) 0.41186(19) 0.70048(11) 0.0583(4) Uani d . 1 . .
    C C26 0.6899(3) 0.2598(2) 0.62445(11) 0.0639(5) Uani d . 1 . .
    N N1 0.3014(2) -0.25176(18) 0.03913(9) 0.0650(4) Uani d . 1 . .
    N N2 0.44324(16) 0.30155(13) 0.20044(8) 0.0456(3) Uani d . 1 . .
    N N3 0.7848(3) 0.8728(2) 0.19242(12) 0.0903(6) Uani d . 1 . .
    N N4 1.0142(2) 1.12948(19) 0.33055(11) 0.0752(5) Uani d . 1 . .
    N N5 0.8270(3) 0.4254(2) 0.76315(10) 0.0802(5) Uani d . 1 . .
    N N6 0.6314(3) 0.1475(2) 0.62508(12) 0.0907(6) Uani d . 1 . .
    O O1 0.1827(2) -0.2699(2) 0.00906(11) 0.0984(5) Uani d . 1 . .
    O O2 0.4200(2) -0.33952(15) 0.04148(8) 0.0797(4) Uani d . 1 . .
loop_
    _atom_site_aniso_label
    _atom_site_aniso_U_11
    _atom_site_aniso_U_22
    _atom_site_aniso_U_33
    _atom_site_aniso_U_12
    _atom_site_aniso_U_13
    _atom_site_aniso_U_23
    C1 0.0619(10) 0.0509(9) 0.0478(9) -0.0093(7) -0.0113(7) -0.0133(7)
    C2 0.0824(14) 0.1014(16) 0.134(2) 0.0240(12) -0.0685(14) -0.0698(15)
    C3 0.0792(14) 0.0869(14) 0.1301(19) 0.0341(11) -0.0692(14) -0.0587(14)
    C4 0.0492(8) 0.0473(8) 0.0439(8) -0.0011(6) -0.0155(6) -0.0082(6)
    C5 0.0644(10) 0.0535(9) 0.0587(10) 0.0069(7) -0.0338(8) -0.0135(7)
    C6 0.0739(11) 0.0473(9) 0.0563(10) 0.0070(8) -0.0274(8) -0.0089(7)
    C7 0.0539(9) 0.0485(8) 0.0569(9) 0.0028(7) -0.0238(7) -0.0125(7)
    C8 0.0615(10) 0.0445(8) 0.0447(8) -0.0022(7) -0.0143(7) -0.0058(6)
    C9 0.0573(10) 0.0478(8) 0.0572(9) -0.0040(7) -0.0146(8) -0.0135(7)
    C10 0.0587(10) 0.0546(9) 0.0595(10) 0.0006(7) -0.0241(8) -0.0207(7)
    C11 0.0617(10) 0.0477(8) 0.0453(8) 0.0049(7) -0.0169(7) -0.0156(7)
    C12 0.0552(9) 0.0449(8) 0.0443(8) -0.0021(6) -0.0115(7) -0.0107(6)
    C13 0.0729(13) 0.0809(14) 0.0830(14) -0.0252(11) -0.0143(11) -0.0090(11)
    C14 0.0828(13) 0.0734(12) 0.0456(9) -0.0002(9) -0.0220(9) -0.0113(8)
    C15 0.0654(11) 0.0626(11) 0.0613(11) 0.0035(8) -0.0258(9) -0.0042(8)
    C16 0.0548(10) 0.0537(10) 0.0570(10) 0.0021(8) -0.0132(8) -0.0051(7)
    C17 0.0556(9) 0.0501(9) 0.0559(9) 0.0043(7) -0.0179(7) -0.0083(7)
    C18 0.0522(9) 0.0460(8) 0.0529(9) 0.0062(7) -0.0153(7) -0.0140(7)
    C19 0.0545(9) 0.0458(8) 0.0553(9) 0.0005(7) -0.0146(7) -0.0176(7)
    C20 0.0570(9) 0.0498(8) 0.0484(9) 0.0045(7) -0.0149(7) -0.0186(7)
    C21 0.0578(9) 0.0460(8) 0.0496(9) 0.0056(7) -0.0141(7) -0.0161(7)
    C22 0.0759(11) 0.0463(9) 0.0603(10) -0.0065(8) -0.0261(8) -0.0129(7)
    C23 0.0762(11) 0.0518(9) 0.0544(9) 0.0000(8) -0.0294(8) -0.0137(7)
    C24 0.0677(10) 0.0481(9) 0.0509(9) 0.0010(7) -0.0141(8) -0.0130(7)
    C25 0.0734(11) 0.0492(9) 0.0490(10) 0.0027(8) -0.0104(8) -0.0097(7)
    C26 0.0795(12) 0.0543(10) 0.0566(10) -0.0027(9) -0.0187(9) -0.0071(8)
    N1 0.0819(11) 0.0605(9) 0.0519(8) -0.0165(8) -0.0075(7) -0.0163(7)
    N2 0.0523(7) 0.0422(6) 0.0459(7) 0.0010(5) -0.0171(6) -0.0121(5)
    N3 0.0981(14) 0.1037(14) 0.0760(12) 0.0055(11) -0.0442(11) -0.0116(10)
    N4 0.0802(11) 0.0611(10) 0.0811(11) -0.0123(8) -0.0199(9) -0.0071(8)
    N5 0.1159(15) 0.0736(11) 0.0536(9) 0.0017(10) -0.0239(9) -0.0160(8)
    N6 0.1217(16) 0.0631(11) 0.0885(13) -0.0249(10) -0.0333(11) -0.0059(9)
    O1 0.0935(11) 0.1097(12) 0.1151(13) -0.0195(9) -0.0270(9) -0.0635(10)
    O2 0.1179(12) 0.0539(7) 0.0688(8) 0.0086(8) -0.0227(8) -0.0187(6)
_geom_special_details
;
All e.s.d.'s (except the e.s.d. in the dihedral angle between two l.s. planes)
are estimated using the full covariance matrix. The cell e.s.d.'s are taken
into account individually in the estimation of e.s.d.'s in distances, angles
and torsion angles; correlations between e.s.d.'s in cell parameters are only
used when they are defined by crystal symmetry. An approximate (isotropic)
treatment of cell e.s.d.'s is used for estimating e.s.d.'s involving l.s.
planes.
;
loop_
    _geom_bond_atom_site_label_1
    _geom_bond_atom_site_label_2
    _geom_bond_site_symmetry_2
    _geom_bond_distance
    _geom_bond_publ_flag
    C1 C2 . 1.356(3) ?
    C1 C6 . 1.362(2) ?
    C1 N1 . 1.469(2) ?
    C2 C3 . 1.372(3) ?
    C2 H2 . 0.930 ?
    C3 C4 . 1.377(2) ?
    C3 H3 . 0.930 ?
    C4 C5 . 1.373(2) ?
    C4 C7 . 1.508(2) ?
    C5 C6 . 1.384(2) ?
    C5 H5 . 0.930 ?
    C6 H6 . 0.930 ?
    C7 N2 . 1.4818(19) ?
    C7 H7A . 0.970 ?
    C7 H7B . 0.970 ?
    C8 N2 . 1.343(2) ?
    C8 C9 . 1.379(2) ?
    C8 H8 . 0.930 ?
    C9 C10 . 1.388(2) ?
    C9 C13 . 1.509(2) ?
    C10 C11 . 1.386(2) ?
    C10 H10 . 0.930 ?
    C11 C12 . 1.379(2) ?
    C11 C14 . 1.505(2) ?
    C12 N2 . 1.3442(19) ?
    C12 H12 . 0.930 ?
    C13 H13A . 0.960 ?
    C13 H13B . 0.960 ?
    C13 H13C . 0.960 ?
    C14 H14A . 0.960 ?
    C14 H14B . 0.960 ?
    C14 H14C . 0.960 ?
    C15 N3 . 1.151(2) ?
    C15 C17 . 1.416(2) ?
    C16 N4 . 1.151(2) ?
    C16 C17 . 1.413(2) ?
    C17 C18 . 1.416(2) ?
    C18 C23 . 1.412(2) ?
    C18 C19 . 1.419(2) ?
    C19 C20 . 1.357(2) ?
    C19 H19 . 0.930 ?
    C20 C21 . 1.419(2) ?
    C20 H20 . 0.930 ?
    C21 C24 . 1.408(2) ?
    C21 C22 . 1.421(2) ?
    C22 C23 . 1.359(2) ?
    C22 H22 . 0.930 ?
    C23 H23 . 0.930 ?
    C24 C25 . 1.418(2) ?
    C24 C26 . 1.420(3) ?
    C25 N5 . 1.147(2) ?
    C26 N6 . 1.150(2) ?
    N1 O1 . 1.220(2) ?
    N1 O2 . 1.220(2) ?
loop_
    _geom_angle_atom_site_label_1
    _geom_angle_atom_site_label_2
    _geom_angle_atom_site_label_3
    _geom_angle_site_symmetry_1
    _geom_angle_site_symmetry_3
    _geom_angle
    _geom_angle_publ_flag
    C2 C1 C6 . . 121.58(16) ?
    C2 C1 N1 . . 118.90(16) ?
    C6 C1 N1 . . 119.51(16) ?
    C1 C2 C3 . . 119.27(16) ?
    C1 C2 H2 . . 120.4 ?
    C3 C2 H2 . . 120.4 ?
    C2 C3 C4 . . 121.06(17) ?
    C2 C3 H3 . . 119.5 ?
    C4 C3 H3 . . 119.5 ?
    C5 C4 C3 . . 118.37(15) ?
    C5 C4 C7 . . 124.51(13) ?
    C3 C4 C7 . . 117.11(14) ?
    C4 C5 C6 . . 120.97(14) ?
    C4 C5 H5 . . 119.5 ?
    C6 C5 H5 . . 119.5 ?
    C1 C6 C5 . . 118.74(15) ?
    C1 C6 H6 . . 120.6 ?
    C5 C6 H6 . . 120.6 ?
    N2 C7 C4 . . 113.85(12) ?
    N2 C7 H7A . . 108.8 ?
    C4 C7 H7A . . 108.8 ?
    N2 C7 H7B . . 108.8 ?
    C4 C7 H7B . . 108.8 ?
    H7A C7 H7B . . 107.7 ?
    N2 C8 C9 . . 121.24(14) ?
    N2 C8 H8 . . 119.4 ?
    C9 C8 H8 . . 119.4 ?
    C8 C9 C10 . . 117.15(15) ?
    C8 C9 C13 . . 119.71(16) ?
    C10 C9 C13 . . 123.14(16) ?
    C11 C10 C9 . . 121.71(14) ?
    C11 C10 H10 . . 119.1 ?
    C9 C10 H10 . . 119.1 ?
    C12 C11 C10 . . 117.85(14) ?
    C12 C11 C14 . . 119.55(15) ?
    C10 C11 C14 . . 122.60(15) ?
    N2 C12 C11 . . 120.51(14) ?
    N2 C12 H12 . . 119.7 ?
    C11 C12 H12 . . 119.7 ?
    C9 C13 H13A . . 109.5 ?
    C9 C13 H13B . . 109.5 ?
    H13A C13 H13B . . 109.5 ?
    C9 C13 H13C . . 109.5 ?
    H13A C13 H13C . . 109.5 ?
    H13B C13 H13C . . 109.5 ?
    C11 C14 H14A . . 109.5 ?
    C11 C14 H14B . . 109.5 ?
    H14A C14 H14B . . 109.5 ?
    C11 C14 H14C . . 109.5 ?
    H14A C14 H14C . . 109.5 ?
    H14B C14 H14C . . 109.5 ?
    N3 C15 C17 . . 179.6(2) ?
    N4 C16 C17 . . 177.63(19) ?
    C16 C17 C15 . . 116.70(15) ?
    C16 C17 C18 . . 120.87(14) ?
    C15 C17 C18 . . 122.42(15) ?
    C23 C18 C17 . . 121.56(14) ?
    C23 C18 C19 . . 116.56(14) ?
    C17 C18 C19 . . 121.88(14) ?
    C20 C19 C18 . . 121.80(14) ?
    C20 C19 H19 . . 119.1 ?
    C18 C19 H19 . . 119.1 ?
    C19 C20 C21 . . 121.66(14) ?
    C19 C20 H20 . . 119.2 ?
    C21 C20 H20 . . 119.2 ?
    C24 C21 C20 . . 121.76(14) ?
    C24 C21 C22 . . 121.76(14) ?
    C20 C21 C22 . . 116.48(14) ?
    C23 C22 C21 . . 121.60(15) ?
    C23 C22 H22 . . 119.2 ?
    C21 C22 H22 . . 119.2 ?
    C22 C23 C18 . . 121.90(15) ?
    C22 C23 H23 . . 119.1 ?
    C18 C23 H23 . . 119.1 ?
    C21 C24 C25 . . 121.48(14) ?
    C21 C24 C26 . . 122.28(14) ?
    C25 C24 C26 . . 116.22(15) ?
    N5 C25 C24 . . 178.50(19) ?
    N6 C26 C24 . . 179.5(2) ?
    O1 N1 O2 . . 122.89(16) ?
    O1 N1 C1 . . 118.57(17) ?
    O2 N1 C1 . . 118.52(15) ?
    C8 N2 C12 . . 121.53(13) ?
    C8 N2 C7 . . 119.09(12) ?
    C12 N2 C7 . . 119.38(13) ?
loop_
    _geom_torsion_atom_site_label_1
    _geom_torsion_atom_site_label_2
    _geom_torsion_atom_site_label_3
    _geom_torsion_atom_site_label_4
    _geom_torsion_site_symmetry_1
    _geom_torsion_site_symmetry_2
    _geom_torsion_site_symmetry_3
    _geom_torsion_site_symmetry_4
    _geom_torsion
    _geom_torsion_publ_flag
    C6 C1 C2 C3 . . . . 1.1(4) ?
    N1 C1 C2 C3 . . . . -178.1(2) ?
    C1 C2 C3 C4 . . . . -0.9(4) ?
    C2 C3 C4 C5 . . . . -0.1(3) ?
    C2 C3 C4 C7 . . . . -179.1(2) ?
    C3 C4 C5 C6 . . . . 0.9(3) ?
    C7 C4 C5 C6 . . . . 179.83(16) ?
    C2 C1 C6 C5 . . . . -0.4(3) ?
    N1 C1 C6 C5 . . . . 178.90(15) ?
    C4 C5 C6 C1 . . . . -0.7(3) ?
    C5 C4 C7 N2 . . . . 4.9(2) ?
    C3 C4 C7 N2 . . . . -176.16(17) ?
    N2 C8 C9 C10 . . . . 0.3(2) ?
    N2 C8 C9 C13 . . . . -179.80(16) ?
    C8 C9 C10 C11 . . . . 0.7(2) ?
    C13 C9 C10 C11 . . . . -179.16(17) ?
    C9 C10 C11 C12 . . . . -1.0(2) ?
    C9 C10 C11 C14 . . . . 178.76(15) ?
    C10 C11 C12 N2 . . . . 0.2(2) ?
    C14 C11 C12 N2 . . . . -179.49(14) ?
    C16 C17 C18 C23 . . . . 179.39(16) ?
    C15 C17 C18 C23 . . . . 0.5(3) ?
    C16 C17 C18 C19 . . . . 0.4(2) ?
    C15 C17 C18 C19 . . . . -178.44(16) ?
    C23 C18 C19 C20 . . . . -0.3(2) ?
    C17 C18 C19 C20 . . . . 178.78(15) ?
    C18 C19 C20 C21 . . . . 0.1(2) ?
    C19 C20 C21 C24 . . . . -179.44(15) ?
    C19 C20 C21 C22 . . . . 0.3(2) ?
    C24 C21 C22 C23 . . . . 179.20(16) ?
    C20 C21 C22 C23 . . . . -0.6(3) ?
    C21 C22 C23 C18 . . . . 0.4(3) ?
    C17 C18 C23 C22 . . . . -179.01(16) ?
    C19 C18 C23 C22 . . . . 0.0(3) ?
    C20 C21 C24 C25 . . . . 4.2(3) ?
    C22 C21 C24 C25 . . . . -175.56(16) ?
    C20 C21 C24 C26 . . . . -177.65(16) ?
    C22 C21 C24 C26 . . . . 2.6(3) ?
    C2 C1 N1 O1 . . . . -6.9(3) ?
    C6 C1 N1 O1 . . . . 173.77(16) ?
    C2 C1 N1 O2 . . . . 171.89(19) ?
    C6 C1 N1 O2 . . . . -7.4(2) ?
    C9 C8 N2 C12 . . . . -1.1(2) ?
    C9 C8 N2 C7 . . . . 178.29(13) ?
    C11 C12 N2 C8 . . . . 0.8(2) ?
    C11 C12 N2 C7 . . . . -178.60(13) ?
    C4 C7 N2 C8 . . . . 99.78(16) ?
    C4 C7 N2 C12 . . . . -80.84(18) ?
loop_
    _geom_hbond_atom_site_label_D
    _geom_hbond_atom_site_label_H
    _geom_hbond_atom_site_label_A
    _geom_hbond_site_symmetry_A
    _geom_hbond_distance_DH
    _geom_hbond_distance_HA
    _geom_hbond_distance_DA
    _geom_hbond_angle_DHA
    C5 H5 N2 1_555 0.93 2.56 2.895(2) 102
    C7 H7B N4 1_445 0.97 2.43 3.245(3) 141
    C8 H8 O2 1_565 0.93 2.46 3.119(2) 128
data_global
_journal_date_recd_electronic     2008-03-16
_journal_date_accepted     2008-03-26
_journal_name_full     'Acta Crystallographica, Section E'
_journal_year     2008
_journal_volume     64
_journal_issue      5
_journal_page_first     o798
_journal_page_last     o798
_journal_paper_category     QO
_journal_coeditor_code     CF2189
_publ_contact_author_name     'You-Cun Chen'
_publ_contact_author_address
;
Anhui Key Laboratory of Functional Coordination Compounds
School of Chemistry and Chemical Engineering
Anqing Normal University
Anqing 246003
People's Republic of China
;
_publ_contact_author_email     'liugx@live.com'
_publ_contact_author_fax     '86-556-5500090'
_publ_contact_author_phone     '86-556-5500090'
_publ_section_title
;
A charge-transfer salt, 3,5-dimethyl-1-(4-nitrobenzyl)pyridinium
7,7,8,8-tetracyanoquinodimethane
;
loop_
    _publ_author_name
    _publ_author_address
    'Wang, Min'
;
Anhui Key Laboratory of Functional Coordination Compounds
School of Chemistry and Chemical Engineering
Anqing Normal University
Anqing 246003
People's Republic of China
;
    'Zhou, Hong-Bo'
;
Anhui Key Laboratory of Functional Coordination Compounds
School of Chemistry and Chemical Engineering
Anqing Normal University
Anqing 246003
People's Republic of China
;
    'Chen, You-Cun'
;
Anhui Key Laboratory of Functional Coordination Compounds
School of Chemistry and Chemical Engineering
Anqing Normal University
Anqing 246003
People's Republic of China
;
