# Supplementary material for: A charge-transfer salt, 3,5-dimethyl-1-(4-nitro­benz­yl)pyridinium 7,7,8,8-tetra­cyano­quinodimethane
Source: Acta Crystallogr Sect E Struct Rep Online. 2008 Apr 4;64(Pt 5):o798. doi: 10.1107/S1600536808008258 (PMC2961119; doi:10.1107/S1600536808008258)
Supplement: Supplementary file 2 [file e-64-0o798-Isup2.hkl]

# 
# h,k,l, Fc-squared, Fo-squared, sigma(Fo-squared) and status flag 
# 
data_I
_shelx_title ' ff in P-1' 
_shelx_refln_list_code          4 
_shelx_F_calc_maximum      141.10 
_exptl_crystal_F_000       466.00 
_reflns_d_resolution_high  0.8394 
 
loop_ 
 _symmetry_equiv_pos_as_xyz 
 'x, y, z' 
 '-x, -y, -z' 
 
_cell_length_a     8.0977 
_cell_length_b     9.1375 
_cell_length_c    16.5415 
_cell_angle_alpha  76.194 
_cell_angle_beta   75.951 
_cell_angle_gamma  86.933 
 
_shelx_F_squared_multiplier     1.000 
 
loop_ 
 _refln_index_h 
 _refln_index_k 
 _refln_index_l 
 _refln_F_squared_calc 
 _refln_F_squared_meas 
 _refln_F_squared_sigma 
 _refln_observed_status 
   1   0   0      478.44      450.66     14.78 o 
   3   0   0     1248.62     1221.10     39.93 o 
   4   0   0        0.12        0.05      0.22 o 
   5   0   0       60.19       69.56      2.86 o 
   6   0   0        0.20        0.00      0.33 o 
   7   0   0      230.43      236.61      8.63 o 
   8   0   0      120.41      133.28      5.44 o 
   9   0   0       12.81       12.34      1.34 o 
  -9   1   0        1.84        2.48      0.83 o 
  -8   1   0       18.70       23.66      1.81 o 
  -7   1   0        2.23        2.30      0.71 o 
  -6   1   0        7.41        6.84      0.82 o 
  -5   1   0       12.30       12.21      0.86 o 
  -4   1   0       70.37       75.11      2.85 o 
  -3   1   0      466.08      467.34     15.45 o 
  -2   1   0    12060.99     9716.91    322.40 o 
  -1   1   0       64.33       51.69      1.28 o 
   0   1   0       27.51       22.25      0.63 o 
   1   1   0       81.21       88.00      3.11 o 
   2   1   0      227.39      258.18      8.69 o 
   3   1   0       27.31       38.33      1.63 o 
   4   1   0       23.47       23.79      1.24 o 
   5   1   0       21.79       25.09      1.38 o 
   6   1   0       57.63       52.85      2.47 o 
   7   1   0        7.38        8.68      1.01 o 
   8   1   0        0.30        0.00      0.50 o 
   9   1   0        7.34        4.24      0.88 o 
  -9   2   0       22.94       25.03      2.00 o 
  -8   2   0       18.35       20.72      1.74 o 
  -7   2   0       20.29       19.67      1.32 o 
  -6   2   0        2.63        3.05      0.55 o 
  -5   2   0      117.88      136.89      4.98 o 
  -4   2   0        1.55        1.62      0.38 o 
  -3   2   0      429.06      439.48     14.59 o 
  -2   2   0      131.08      113.91      4.53 o 
  -1   2   0     7229.48     6810.07    155.73 o 
   0   2   0      917.43      874.99     16.59 o 
   1   2   0       70.09       80.38      2.96 o 
   2   2   0      935.15      983.02     32.27 o 
   3   2   0        2.40        3.52      0.44 o 
   4   2   0      282.96      263.62      9.18 o 
   5   2   0      164.92      176.89      6.48 o 
   6   2   0        8.50        6.52      0.80 o 
   7   2   0       80.80       74.33      3.36 o 
   8   2   0        1.91        0.96      0.55 o 
   9   2   0        0.00        0.31      0.55 o 
  -8   3   0       10.54       13.24      1.18 o 
  -7   3   0       12.00       12.48      1.08 o 
  -6   3   0        0.28        0.45      0.28 o 
  -5   3   0       39.76       34.71      1.17 o 
  -4   3   0        3.22        1.72      0.64 o 
  -3   3   0      173.52      167.99      5.94 o 
  -2   3   0      552.62      569.88     13.25 o 
  -1   3   0      403.57      395.87      9.30 o 
   0   3   0      114.44      117.89      2.62 o 
   1   3   0      105.90      124.35      4.56 o 
   2   3   0       17.84       20.88      1.16 o 
   3   3   0      194.94      178.60      6.43 o 
   4   3   0        0.46        0.36      0.31 o 
   5   3   0       36.80       41.27      2.12 o 
   6   3   0       85.92       83.77      3.68 o 
   7   3   0        0.17        0.00      0.44 o 
   8   3   0        1.64        1.74      0.68 o 
  -8   4   0        3.71        3.00      0.77 o 
  -7   4   0        0.19        0.58      0.49 o 
  -6   4   0       17.99       18.12      0.86 o 
  -5   4   0        7.61        6.95      0.53 o 
  -4   4   0       77.09       82.81      2.28 o 
  -3   4   0       23.29       27.89      0.97 o 
  -2   4   0       48.62       45.12      1.36 o 
  -1   4   0      108.39       97.36      2.59 o 
   0   4   0      273.35      306.20      6.00 o 
   1   4   0       18.00       20.07      1.49 o 
   2   4   0      117.57      136.74      5.16 o 
   3   4   0       62.77       81.20      3.41 o 
   4   4   0       11.44       13.13      1.10 o 
   5   4   0       35.22       41.06      2.20 o 
   6   4   0        1.80        1.90      0.61 o 
   7   4   0        0.84        1.15      0.55 o 
   8   4   0        1.70        1.51      0.71 o 
  -8   5   0        0.82        0.94      0.60 o 
  -7   5   0       27.65       28.00      1.78 o 
  -6   5   0       39.64       39.66      2.06 o 
  -5   5   0       28.57       24.27      1.93 o 
  -3   5   0      105.45       92.78      2.56 o 
  -2   5   0      132.71      122.23      7.58 o 
  -1   5   0      108.02      104.83      2.84 o 
   0   5   0      101.69       94.73      2.07 o 
   1   5   0      100.29       95.70      2.64 o 
   2   5   0      443.01      373.64     13.00 o 
   3   5   0      197.76      183.06      6.90 o 
   4   5   0       36.40       36.02      2.08 o 
   5   5   0        1.01        0.90      0.50 o 
   6   5   0        9.63       10.09      1.18 o 
   7   5   0        0.11        0.33      0.55 o 
   8   5   0        0.20        0.00      0.60 o 
  -7   6   0       33.53       28.74      1.87 o 
  -6   6   0        1.93        1.63      0.61 o 
  -5   6   0        0.02        0.00      0.30 o 
  -4   6   0        6.32        8.55      0.63 o 
  -3   6   0       46.37       45.86      1.55 o 
  -2   6   0        8.53        9.26      0.61 o 
  -1   6   0       65.77       71.41      2.16 o 
   0   6   0       21.07       30.12      1.17 o 
   1   6   0       52.83       59.83      2.86 o 
   2   6   0      144.73      131.05      3.63 o 
   3   6   0        0.13        0.22      0.41 o 
   4   6   0        1.17        1.60      0.66 o 
   5   6   0       19.51       18.66      1.57 o 
   6   6   0        0.20        0.97      0.63 o 
   7   6   0        0.10        0.00      0.57 o 
  -7   7   0        0.01        0.02      0.60 o 
  -6   7   0        6.57        5.86      0.90 o 
  -5   7   0       29.43       29.13      1.82 o 
  -4   7   0        0.76        0.81      0.36 o 
  -3   7   0        4.17        4.22      0.60 o 
  -2   7   0      212.84      213.11      5.53 o 
  -1   7   0       30.56       33.11      1.32 o 
   0   7   0       90.52       92.59      2.75 o 
   1   7   0       51.11       47.81      2.58 o 
   2   7   0       45.62       45.23      2.53 o 
   3   7   0      106.05       98.66      4.40 o 
   4   7   0       21.26       17.81      1.11 o 
   5   7   0        5.40        7.18      0.80 o 
   6   7   0       49.16       60.33      2.42 o 
  -6   8   0        2.52        2.56      0.79 o 
  -5   8   0        7.20        5.82      0.99 o 
  -4   8   0        6.66        6.86      0.67 o 
  -3   8   0        0.38        0.54      0.41 o 
  -2   8   0      324.85      333.21      8.39 o 
  -1   8   0       20.94       19.94      1.09 o 
   0   8   0      460.52      474.41     16.73 o 
   1   8   0      141.76      141.14      5.93 o 
   2   8   0       15.28       13.65      1.38 o 
   3   8   0        0.67        0.97      0.63 o 
   4   8   0        8.55        7.50      1.13 o 
   5   8   0        1.24        2.97      0.96 o 
   6   8   0        4.17        4.64      1.15 o 
  -4   9   0       69.40       84.87      4.06 o 
  -3   9   0       29.19       32.40      2.49 o 
  -2   9   0      103.52      113.95      3.44 o 
  -1   9   0       92.78       87.73      2.99 o 
   0   9   0       12.01       12.17      1.38 o 
   1   9   0        7.28        6.54      1.10 o 
   2   9   0        5.97        7.15      1.12 o 
   3   9   0        2.85        3.88      0.96 o 
   4   9   0        0.18        0.20      0.63 o 
  -3  10   0       12.29       12.65      1.03 o 
  -2  10   0        0.07        0.02      0.44 o 
  -1  10   0        1.20        0.50      0.64 o 
   0  10   0        0.10        0.05      0.58 o 
   1  10   0        4.15        3.88      0.99 o 
   2  10   0        3.08        3.14      0.97 o 
  -2 -10   1       20.64       23.09      2.08 o 
  -1 -10   1        1.15        1.10      0.74 o 
   0 -10   1        5.35        4.54      1.05 o 
   1 -10   1        6.63        5.46      1.08 o 
   2 -10   1       14.83       17.36      1.68 o 
  -4  -9   1        0.86        1.57      0.79 o 
  -3  -9   1        3.43        3.32      0.94 o 
  -2  -9   1        0.84        0.22      0.58 o 
  -1  -9   1        5.27        6.13      1.04 o 
   0  -9   1       10.08       10.31      1.29 o 
   1  -9   1       18.93       17.64      1.62 o 
   2  -9   1        5.16        4.81      0.69 o 
   3  -9   1        0.41        1.21      0.50 o 
   4  -9   1       80.36       91.10      4.31 o 
  -5  -8   1       24.58       29.73      2.30 o 
  -4  -8   1       23.66       21.32      1.84 o 
  -3  -8   1        8.43        6.74      1.07 o 
  -2  -8   1        0.35        0.41      0.49 o 
  -1  -8   1      250.36      244.28      9.35 o 
   0  -8   1        0.00        0.00      0.60 o 
   1  -8   1       46.85       44.66      2.59 o 
   2  -8   1       54.73       61.56      2.14 o 
   3  -8   1      124.90      129.46      3.70 o 
   4  -8   1       69.47       74.09      3.58 o 
   5  -8   1        0.31        0.00      0.63 o 
   6  -8   1        2.36        3.22      0.90 o 
  -6  -7   1        5.54        4.35      0.76 o 
  -5  -7   1       29.12       33.45      1.66 o 
  -4  -7   1        2.80        1.70      1.10 o 
  -3  -7   1      177.62      183.21      7.26 o 
  -2  -7   1      222.96      212.21      8.14 o 
  -1  -7   1      116.34      111.58      4.75 o 
   0  -7   1      351.46      372.62     13.25 o 
   1  -7   1        0.81        1.23      0.39 o 
   2  -7   1      198.23      200.33      5.89 o 
   3  -7   1        3.64        3.63      0.86 o 
   4  -7   1        2.38        1.79      0.43 o 
   5  -7   1        1.14        1.04      0.60 o 
   6  -7   1        2.11        1.21      0.61 o 
   7  -7   1        2.55        2.04      0.79 o 
  -7  -6   1        0.79        0.53      0.52 o 
  -6  -6   1       17.39       19.88      1.23 o 
  -5  -6   1        6.23        9.49      0.88 o 
  -4  -6   1      114.20      115.02      3.77 o 
  -3  -6   1        0.15        0.17      0.34 o 
  -2  -6   1        2.86        3.42      0.45 o 
  -1  -6   1        9.84        9.72      0.99 o 
   0  -6   1        7.65        7.80      0.90 o 
   1  -6   1        2.17        2.98      0.40 o 
   2  -6   1       88.98       87.32      2.54 o 
   3  -6   1      210.15      220.94      5.60 o 
   4  -6   1       45.72       50.17      1.68 o 
   5  -6   1       24.03       23.71      1.54 o 
   6  -6   1        5.43        5.72      0.88 o 
   7  -6   1        6.78        7.80      1.04 o 
  -8  -5   1        1.37        2.04      0.83 o 
  -7  -5   1        9.02        9.51      1.26 o 
  -6  -5   1        7.08        7.28      1.05 o 
  -5  -5   1        9.14       10.52      1.15 o 
  -4  -5   1       22.08       21.69      1.51 o 
  -3  -5   1      131.83      137.30      3.83 o 
  -2  -5   1      649.58      684.57     16.37 o 
  -1  -5   1        0.00        0.23      0.19 o 
   0  -5   1      110.24      104.33      2.80 o 
   1  -5   1      259.05      251.17      6.19 o 
   2  -5   1      163.15      164.81      4.22 o 
   3  -5   1      102.89      109.32      2.95 o 
   4  -5   1       45.63       43.99      1.46 o 
   5  -5   1      195.52      179.06      4.59 o 
   6  -5   1       78.95       81.35      3.52 o 
   7  -5   1        0.03        0.00      0.50 o 
   8  -5   1        9.39        7.40      1.04 o 
  -8  -4   1        1.89        2.85      0.82 o 
  -7  -4   1        3.34        3.62      0.80 o 
  -6  -4   1        0.92        0.38      0.50 o 
  -5  -4   1       11.09       10.71      1.05 o 
  -4  -4   1       96.95       96.79      4.02 o 
  -3  -4   1      135.96      125.72      4.87 o 
  -2  -4   1      199.30      194.60      7.07 o 
  -1  -4   1      866.97      846.35     19.95 o 
   0  -4   1      181.99      184.67      3.73 o 
   1  -4   1        6.52        7.16      0.38 o 
   2  -4   1        0.00        0.26      0.19 o 
   3  -4   1       53.84       72.97      2.04 o 
   4  -4   1       96.38       93.49      2.52 o 
   5  -4   1        5.61        5.92      0.47 o 
   6  -4   1       62.70       70.08      3.07 o 
   7  -4   1        0.06        0.00      0.39 o 
   8  -4   1        7.59        7.28      0.99 o 
  -8  -3   1        0.17        0.00      0.46 o 
  -7  -3   1        1.23        0.25      0.50 o 
  -6  -3   1       51.10       48.04      2.48 o 
  -5  -3   1       20.21       26.54      1.62 o 
  -4  -3   1       95.34      108.49      4.24 o 
  -3  -3   1      870.51      925.62     30.65 o 
  -2  -3   1      132.85      125.65      4.65 o 
  -1  -3   1      392.96      388.04      9.30 o 
   0  -3   1        4.84        7.48      0.35 o 
   1  -3   1      102.96      101.30      2.07 o 
   2  -3   1      715.18      785.25     14.90 o 
   3  -3   1       66.62       51.95      1.47 o 
   4  -3   1      208.60      217.88      5.30 o 
   5  -3   1       15.02       15.75      0.71 o 
   6  -3   1       56.56       54.60      2.45 o 
   7  -3   1       11.21       11.63      1.05 o 
   8  -3   1        0.00        0.69      0.55 o 
   9  -3   1        3.28        6.02      1.32 o 
  -8  -2   1        1.17        0.03      0.46 o 
  -7  -2   1        7.94        7.01      0.91 o 
  -6  -2   1       15.16       14.34      1.15 o 
  -5  -2   1        1.39        1.78      0.47 o 
  -4  -2   1       52.05       52.51      2.30 o 
  -3  -2   1      469.84      502.36     16.84 o 
  -2  -2   1     2507.21     2428.54     79.11 o 
  -1  -2   1       59.41       25.62      1.16 o 
   0  -2   1      101.35       91.05      2.30 o 
   1  -2   1     2725.94     2626.05     49.43 o 
   2  -2   1      109.33       99.21      2.02 o 
   3  -2   1        0.12        1.79      0.55 o 
   4  -2   1       26.46       21.85      1.13 o 
   5  -2   1       86.90       95.36      3.66 o 
   6  -2   1        0.03        0.69      0.36 o 
   7  -2   1        2.63        1.97      0.55 o 
   8  -2   1        5.53        6.15      1.15 o 
   9  -2   1        0.68        1.21      0.79 o 
  -8  -1   1        4.73        3.63      0.79 o 
  -7  -1   1        1.66        2.47      0.66 o 
  -6  -1   1      203.18      188.63      6.90 o 
  -5  -1   1       13.47       10.50      0.83 o 
  -4  -1   1      579.86      604.06     20.11 o 
  -3  -1   1      473.12      459.19     15.31 o 
  -2  -1   1      407.47      409.75     13.60 o 
  -1  -1   1       78.26       78.05      2.75 o 
   0  -1   1     2088.71     1592.37    191.91 o 
   1  -1   1     4005.70     3502.48     66.02 o 
   2  -1   1        3.59        4.02      0.36 o 
   3  -1   1      240.02      208.64      7.09 o 
   4  -1   1      257.17      258.85      8.82 o 
   5  -1   1       10.25       11.19      0.82 o 
   7  -1   1       79.88       72.24      3.32 o 
   8  -1   1      127.67      150.02      6.08 o 
   9  -1   1       18.49       24.38      1.98 o 
  -8   0   1       83.31       78.29      3.55 o 
  -7   0   1       75.81       83.43      3.62 o 
  -6   0   1       33.64       31.52      1.70 o 
  -5   0   1       16.44       20.03      1.21 o 
  -4   0   1       86.09       80.00      3.08 o 
  -3   0   1        4.83        3.88      0.41 o 
  -2   0   1     2063.91     2141.87     69.70 o 
  -1   0   1      586.69      626.11     20.56 o 
   1   0   1     3609.10     3218.51     74.77 o 
   2   0   1      695.82      669.22     21.91 o 
   3   0   1        1.75        1.82      0.27 o 
   4   0   1        3.49        5.71      0.57 o 
   5   0   1        4.22        2.96      0.50 o 
   6   0   1       21.91       26.79      1.56 o 
   7   0   1        4.02        4.50      0.82 o 
   8   0   1       38.19       38.28      2.26 o 
   9   0   1        0.01        0.00      0.63 o 
  -8   1   1       25.93       24.41      1.73 o 
  -7   1   1       46.65       46.17      2.37 o 
  -6   1   1        0.14        0.00      0.33 o 
  -5   1   1      143.86      143.42      5.27 o 
  -4   1   1      230.40      220.48      7.56 o 
  -3   1   1     1459.26     1397.91     45.57 o 
   1   1   1     4574.25     4131.45    134.60 o 
   2   1   1      295.14      289.16      9.73 o 
   3   1   1      554.54      575.27     19.10 o 
   4   1   1       87.63       86.67      3.33 o 
   5   1   1       13.05       13.57      0.96 o 
   6   1   1       34.92       33.42      1.81 o 
   7   1   1      183.76      186.55      7.03 o 
   8   1   1        7.25        6.04      0.96 o 
   9   1   1        2.80        2.56      0.77 o 
  -8   2   1        2.43        2.64      0.82 o 
  -7   2   1       48.06       50.76      2.58 o 
  -6   2   1       10.49       10.50      0.90 o 
  -5   2   1      227.88      222.38      7.73 o 
  -4   2   1     2803.34     2892.41     94.09 o 
  -3   2   1       36.33       40.81      1.65 o 
  -2   2   1      580.17      548.90     12.71 o 
  -1   2   1       20.35       22.15      0.57 o 
   0   2   1      558.86      526.64     12.24 o 
   1   2   1     1007.60     1021.55     23.53 o 
   2   2   1      179.43      194.26      6.73 o 
   3   2   1      110.56      118.85      4.35 o 
   4   2   1        8.49        8.24      0.71 o 
   5   2   1       96.33       97.06      3.87 o 
   6   2   1       87.22       77.52      3.35 o 
   7   2   1      125.05      113.60      4.67 o 
   8   2   1        2.56        1.89      0.61 o 
   9   2   1        0.54        1.13      0.64 o 
  -8   3   1       15.21       19.07      1.71 o 
  -7   3   1        2.23        2.30      0.61 o 
  -6   3   1       73.39       61.61      2.66 o 
  -5   3   1       91.19       85.61      2.36 o 
  -4   3   1      296.04      318.46      7.60 o 
  -3   3   1      589.02      636.77     21.18 o 
  -2   3   1     1066.09     1112.17     25.60 o 
  -1   3   1      181.97      178.44      4.33 o 
   0   3   1     3625.12     3444.67     78.78 o 
   1   3   1     2037.28     1994.92     45.75 o 
   2   3   1     1219.13     1286.41     42.23 o 
   3   3   1      935.08     1011.72     33.42 o 
   4   3   1      300.86      339.20     11.77 o 
   5   3   1      659.70      651.31     21.98 o 
   6   3   1       21.67       16.98      1.27 o 
   7   3   1        0.55        0.46      0.49 o 
   8   3   1        0.37        0.20      0.52 o 
   9   3   1        1.13        0.24      0.60 o 
  -8   4   1       10.59       15.63      1.34 o 
  -7   4   1        0.01        0.42      0.49 o 
  -6   4   1        7.74        6.46      0.55 o 
  -5   4   1        5.88        6.06      0.48 o 
  -4   4   1        0.21        0.10      0.20 o 
  -3   4   1       39.32       44.99      1.76 o 
  -2   4   1        0.84        0.37      0.14 o 
  -1   4   1       81.58       76.01      2.08 o 
   0   4   1      440.52      501.77      9.66 o 
   1   4   1       27.19       23.24      0.87 o 
   2   4   1       67.85       70.98      2.97 o 
   3   4   1      199.36      189.84      6.93 o 
   4   4   1        4.63        4.04      0.66 o 
   5   4   1       15.23       17.43      1.30 o 
   6   4   1       55.26       57.96      2.89 o 
   7   4   1        0.12        0.00      0.46 o 
   8   4   1       12.49       14.53      1.45 o 
  -8   5   1        2.03        2.23      0.72 o 
  -7   5   1       16.58       17.50      1.37 o 
  -6   5   1       56.09       58.23      1.88 o 
  -5   5   1       36.69       39.75      1.38 o 
  -4   5   1       32.43       33.88      1.20 o 
  -3   5   1       50.16       42.83      1.39 o 
  -2   5   1       24.89       24.04      0.94 o 
  -1   5   1       32.64       34.97      1.35 o 
   0   5   1      248.42      241.77      4.82 o 
   1   5   1      523.94      544.25     12.90 o 
   2   5   1      328.89      320.84     11.30 o 
   3   5   1       18.40       16.73      1.24 o 
   4   5   1       85.77       90.27      3.93 o 
   5   5   1        0.01        0.05      0.41 o 
   6   5   1        6.50        7.28      1.01 o 
   7   5   1       20.41       19.43      1.63 o 
   8   5   1        7.60        8.82      1.26 o 
  -7   6   1        8.93        7.48      0.99 o 
  -6   6   1        1.08        1.92      0.61 o 
  -5   6   1        1.25        1.89      0.39 o 
  -4   6   1        1.06        1.01      0.32 o 
  -3   6   1       15.52       18.32      0.90 o 
  -2   6   1        2.97        3.41      0.42 o 
  -1   6   1       40.68       41.31      1.44 o 
   0   6   1       87.83       88.38      2.56 o 
   1   6   1      128.21      121.60      4.90 o 
   2   6   1       61.79       62.38      2.96 o 
   3   6   1       15.01       17.10      1.37 o 
   4   6   1       14.64       16.59      1.41 o 
   5   6   1        3.15        2.20      0.71 o 
   6   6   1        0.30        0.00      0.49 o 
   7   6   1        0.08        0.46      0.55 o 
  -7   7   1        5.20        5.09      0.93 o 
  -6   7   1       19.23       20.50      1.54 o 
  -5   7   1        3.30        3.67      0.53 o 
  -4   7   1        9.01        8.60      0.68 o 
  -3   7   1        1.64        2.26      0.75 o 
  -2   7   1       58.18       64.48      2.09 o 
  -1   7   1      136.32      135.76      3.74 o 
   0   7   1        1.58        0.86      0.37 o 
   1   7   1      143.36      145.24      5.86 o 
   2   7   1        0.01        0.00      0.42 o 
   3   7   1       15.89       18.85      1.56 o 
   4   7   1        0.52        0.42      0.58 o 
   5   7   1        0.01        0.47      0.57 o 
   6   7   1       11.62       14.87      1.54 o 
   7   7   1        1.25        1.16      0.80 o 
  -6   8   1        1.54        0.30      0.58 o 
  -5   8   1        8.63       11.37      1.24 o 
  -4   8   1       15.98       15.26      0.94 o 
  -3   8   1        0.47        0.72      0.42 o 
  -2   8   1      140.83      146.83      4.11 o 
  -1   8   1       44.54       44.13      1.69 o 
   0   8   1       55.57       50.52      2.24 o 
   1   8   1       62.41       60.02      3.10 o 
   2   8   1        4.98        6.56      0.99 o 
   3   8   1        0.00        0.00      0.44 o 
   4   8   1       39.53       42.79      2.67 o 
   5   8   1        1.53        2.48      0.86 o 
   6   8   1       14.97       15.89      1.79 o 
  -4   9   1        0.58        0.82      0.49 o 
  -3   9   1       24.65       24.49      1.28 o 
  -2   9   1      152.56      152.54      6.85 o 
  -1   9   1      121.11      122.48      3.64 o 
   0   9   1        0.43        0.53      0.60 o 
   1   9   1        0.00        0.00      0.46 o 
   2   9   1        0.32        0.83      0.55 o 
   3   9   1       14.17       13.03      1.51 o 
   4   9   1       16.62       15.96      1.65 o 
   5   9   1        3.07        2.66      0.96 o 
  -3  10   1       47.71       50.17      4.08 o 
  -2  10   1        0.15        0.62      0.47 o 
  -1  10   1        2.41        1.66      0.53 o 
   0  10   1        2.11        1.21      0.75 o 
   1  10   1        0.00        0.00      0.57 o 
   2  10   1        0.73        1.98      0.85 o 
   3  10   1        0.29        0.33      0.68 o 
  -1 -10   2        0.43        0.00      0.63 o 
   0 -10   2        7.46        6.74      1.23 o 
   1 -10   2        0.61        0.94      0.83 o 
   2 -10   2        0.10        0.00      0.64 o 
  -4  -9   2       17.72       17.59      1.76 o 
  -3  -9   2        2.21        2.53      0.85 o 
  -2  -9   2        0.02        0.00      0.58 o 
  -1  -9   2        5.78        4.32      0.94 o 
   0  -9   2        6.23        7.92      1.18 o 
   1  -9   2       46.16       45.56      2.77 o 
   2  -9   2        0.15        0.13      0.60 o 
   3  -9   2        0.13        0.00      0.52 o 
   4  -9   2        7.99        8.57      1.24 o 
  -5  -8   2       10.40       11.18      1.49 o 
  -4  -8   2       19.29       20.69      1.82 o 
  -3  -8   2        1.06        0.22      0.61 o 
  -2  -8   2       28.77       26.68      1.93 o 
  -1  -8   2        5.96        6.81      1.07 o 
   0  -8   2      230.46      232.96      8.91 o 
   1  -8   2      184.31      203.28      7.94 o 
   2  -8   2      203.30      220.92      7.55 o 
   3  -8   2       14.63       13.49      0.91 o 
   4  -8   2        0.24        0.06      0.57 o 
   5  -8   2        2.57        1.49      0.80 o 
   6  -8   2        0.27        0.00      0.58 o 
  -6  -7   2        7.30        8.18      0.96 o 
  -5  -7   2        1.52        1.37      0.52 o 
  -4  -7   2        7.54        5.36      0.99 o 
  -3  -7   2      185.36      164.50      6.65 o 
  -2  -7   2       54.83       55.24      2.92 o 
  -1  -7   2      191.17      186.40      7.28 o 
   0  -7   2      449.03      432.93     15.23 o 
   1  -7   2       63.84       63.46      3.13 o 
   2  -7   2      134.12      130.12      3.61 o 
   3  -7   2        0.20        0.00      0.28 o 
   4  -7   2       22.87       20.89      1.59 o 
   5  -7   2        0.71        0.61      0.60 o 
   6  -7   2        1.77        2.23      0.72 o 
   7  -7   2        0.83        0.02      0.68 o 
  -7  -6   2        0.34        0.00      0.46 o 
  -6  -6   2        0.61        0.51      0.47 o 
  -5  -6   2      261.38      296.85      7.92 o 
  -4  -6   2       14.21       15.92      1.10 o 
  -3  -6   2      253.69      213.06     30.02 o 
  -2  -6   2      136.67      134.63      3.74 o 
  -1  -6   2       92.48       87.25      3.80 o 
   0  -6   2      155.03      149.99      5.85 o 
   1  -6   2       22.07       19.93      0.91 o 
   2  -6   2       96.57       93.31      2.67 o 
   3  -6   2       24.46       26.17      1.71 o 
   4  -6   2       15.67       17.25      0.86 o 
   5  -6   2       21.72       20.04      1.45 o 
   6  -6   2       84.16       75.87      3.44 o 
   7  -6   2        0.16        0.02      0.55 o 
  -7  -5   2        9.45       12.40      1.56 o 
  -6  -5   2       15.84       11.90      0.98 o 
  -5  -5   2       79.75       76.31      2.63 o 
  -4  -5   2        5.50        5.13      1.16 o 
  -3  -5   2       11.04       10.34      0.73 o 
  -2  -5   2      324.62      305.86      7.66 o 
  -1  -5   2       40.12       45.40      1.50 o 
   0  -5   2        8.10       12.82      0.62 o 
   1  -5   2      249.99      278.40      5.52 o 
   2  -5   2        0.33        1.21      0.34 o 
   3  -5   2        8.48        7.38      0.52 o 
   4  -5   2      105.92      110.99      3.02 o 
   5  -5   2        2.72        3.13      0.63 o 
   6  -5   2        0.87        2.06      0.64 o 
   7  -5   2       10.73        9.43      1.05 o 
   8  -5   2        3.68        3.58      0.85 o 
  -8  -4   2        0.88        0.00      0.39 o 
  -7  -4   2        0.53        0.05      0.55 o 
  -6  -4   2       60.13       61.07      3.05 o 
  -5  -4   2       29.63       24.62      1.63 o 
  -4  -4   2       35.09       44.88      2.28 o 
  -3  -4   2       10.72       12.21      0.74 o 
  -2  -4   2      208.30      199.44     30.46 o 
  -1  -4   2     1047.31     1063.66     24.97 o 
   0  -4   2      213.58      218.62      5.43 o 
   1  -4   2        5.65        3.92      0.28 o 
   2  -4   2      522.97      560.21     10.75 o 
   3  -4   2      327.87      393.85      9.37 o 
   4  -4   2      263.07      279.55      6.79 o 
   5  -4   2       34.71       34.63      1.79 o 
   6  -4   2        7.95       11.66      1.07 o 
   7  -4   2        1.57        0.66      0.53 o 
   8  -4   2        3.83        2.99      0.71 o 
  -8  -3   2        2.61        1.79      0.74 o 
  -7  -3   2        6.67        5.72      0.90 o 
  -6  -3   2        8.42       11.73      1.13 o 
  -5  -3   2       64.85       57.32      2.67 o 
  -4  -3   2       27.66       28.82      1.60 o 
  -3  -3   2        0.77        0.39      0.33 o 
  -2  -3   2        0.08        0.21      0.17 o 
  -1  -3   2      162.81      101.74      3.80 o 
   0  -3   2       19.54       20.15      0.73 o 
   1  -3   2       29.13       32.82      0.79 o 
   2  -3   2       29.51       26.28      0.68 o 
   3  -3   2     1039.57     1091.21     20.67 o 
   4  -3   2       40.14       30.32      1.00 o 
   5  -3   2       75.38       76.54      2.11 o 
   6  -3   2       68.49       76.70      3.25 o 
   7  -3   2        0.27        0.00      0.41 o 
   8  -3   2        6.03        7.83      0.99 o 
   9  -3   2        0.00        0.00      0.80 o 
  -7  -2   2        0.44        0.49      0.49 o 
  -6  -2   2       18.26       17.06      1.24 o 
  -5  -2   2       11.53       13.87      1.04 o 
  -4  -2   2       54.33       40.24      1.92 o 
  -3  -2   2      123.83      153.98      5.53 o 
  -2  -2   2       87.87       84.42      2.30 o 
  -1  -2   2      158.13      166.13      4.13 o 
   0  -2   2     1582.84     1544.28     35.89 o 
   1  -2   2     1234.81     1294.93     24.42 o 
   2  -2   2      132.94      150.00      2.97 o 
   3  -2   2       77.10       71.83      1.54 o 
   4  -2   2      323.59      336.04      7.94 o 
   5  -2   2        0.54        0.46      0.33 o 
   6  -2   2        0.38        0.60      0.39 o 
   7  -2   2        1.37        1.43      0.55 o 
   8  -2   2        2.85        5.94      1.15 o 
   9  -2   2        1.08        2.99      1.04 o 
  -7  -1   2       61.84       59.94      2.80 o 
  -6  -1   2        1.87        1.78      0.50 o 
  -5  -1   2       23.13       20.92      1.24 o 
  -4  -1   2      578.08      556.63     18.58 o 
  -3  -1   2      328.48      342.34     11.52 o 
  -2  -1   2     2432.21     2421.80     78.81 o 
  -1  -1   2     3191.44     2986.63     69.27 o 
   0  -1   2      272.31      235.41     21.88 o 
   1  -1   2     4952.53     4550.44    105.37 o 
   2  -1   2     1113.95     1136.27     26.08 o 
   3  -1   2      244.05      207.13      7.06 o 
   4  -1   2      218.45      206.06      7.12 o 
   5  -1   2      288.09      330.73     11.29 o 
   6  -1   2      136.37      132.33      4.97 o 
   7  -1   2       42.67       44.24      2.47 o 
   8  -1   2       55.00       59.22      3.10 o 
   9  -1   2        2.79        1.78      0.83 o 
  -7   0   2        0.16        0.24      0.44 o 
  -6   0   2       99.76       99.09      3.95 o 
  -5   0   2        0.41        0.94      0.36 o 
  -4   0   2       82.10       79.26      3.05 o 
  -3   0   2       78.62       89.51      3.27 o 
  -2   0   2      790.48      837.05     27.39 o 
  -1   0   2     1763.83     1547.43     36.04 o 
   0   0   2       10.66       12.78      0.63 o 
   1   0   2      443.29      445.39     10.40 o 
   2   0   2       26.70       26.61      0.79 o 
   3   0   2      492.61      565.24     18.66 o 
   4   0   2        3.62        3.62      0.41 o 
   5   0   2      135.73      120.39      4.59 o 
   6   0   2       94.34       93.85      3.87 o 
   7   0   2      132.36      139.74      5.57 o 
   8   0   2        3.82        5.33      1.02 o 
   9   0   2        6.45        7.22      1.16 o 
  -7   1   2        0.01        0.00      0.50 o 
  -6   1   2        6.03        6.92      0.75 o 
  -5   1   2        2.03        3.54      0.52 o 
  -3   1   2       95.79       82.22      2.96 o 
  -2   1   2     4322.45     4173.33    135.75 o 
  -1   1   2      133.72      143.08      3.46 o 
   0   1   2     1021.70      967.77     18.37 o 
   1   1   2     2858.42     2709.49     62.88 o 
   2   1   2      114.52      110.67      2.78 o 
   3   1   2      303.03      311.00     10.55 o 
   4   1   2        0.31        0.64      0.28 o 
   5   1   2       21.10       24.71      1.38 o 
   6   1   2       41.57       38.28      1.98 o 
   7   1   2       22.19       20.48      1.49 o 
   8   1   2       23.05       23.34      1.71 o 
   9   1   2        0.96        0.27      0.60 o 
  -7   2   2        0.03        0.00      0.42 o 
  -6   2   2        0.81        1.12      0.46 o 
  -5   2   2      272.06      200.31      7.03 o 
  -2   2   2      429.68      389.08     33.11 o 
  -1   2   2    12196.28     9775.00    570.89 o 
   0   2   2      476.86      432.09      9.91 o 
   1   2   2      610.17      629.07     11.96 o 
   2   2   2      714.83      732.73     24.15 o 
   3   2   2       78.84       65.62      2.61 o 
   4   2   2      930.12      945.88     31.27 o 
   5   2   2       30.56       33.92      1.74 o 
   6   2   2      431.98      416.15     14.37 o 
   7   2   2       31.97       28.86      1.81 o 
   8   2   2        4.82        4.07      0.82 o 
   9   2   2        2.52        3.98      0.83 o 
  -7   3   2       43.81       41.90      2.14 o 
  -6   3   2      223.36      207.05      7.39 o 
  -5   3   2       60.19       66.91      2.74 o 
  -4   3   2      558.04      606.78     14.55 o 
  -3   3   2      163.15      162.76      4.01 o 
  -2   3   2        7.92        4.22      0.25 o 
  -1   3   2     3915.55     3612.69     67.97 o 
   0   3   2      116.28      114.81      2.33 o 
   1   3   2       87.13       75.97      2.01 o 
   2   3   2      405.68      438.15     14.75 o 
   3   3   2        3.16        4.84      0.57 o 
   4   3   2        0.72        0.14      0.25 o 
   5   3   2        8.34       10.47      0.94 o 
   6   3   2        6.77        5.49      0.77 o 
   7   3   2       25.79       27.04      1.74 o 
   8   3   2        0.40        0.00      0.46 o 
   9   3   2        0.08        0.44      0.58 o 
  -7   4   2       17.29       18.98      1.27 o 
  -6   4   2       22.18       22.49      1.31 o 
  -5   4   2        8.92       11.08      1.18 o 
  -4   4   2       46.72       43.68      1.37 o 
  -3   4   2        1.96        4.98      0.31 o 
  -2   4   2     1237.95     1178.23     22.29 o 
  -1   4   2      166.30      181.69      4.50 o 
   0   4   2     1259.08     1302.45     30.05 o 
   1   4   2     2362.77     2463.76     56.51 o 
   2   4   2     1156.54     1239.97     40.87 o 
   3   4   2       95.12      118.04      4.59 o 
   4   4   2       39.43       34.95      1.89 o 
   5   4   2        7.73        8.52      0.96 o 
   6   4   2        0.05        0.02      0.42 o 
   7   4   2        0.36        0.00      0.44 o 
   8   4   2        0.08        1.41      0.68 o 
  -7   5   2        3.43        3.43      0.71 o 
  -6   5   2       51.54       50.20      1.79 o 
  -5   5   2        2.38        2.63      0.57 o 
  -4   5   2       39.99       44.87      1.47 o 
  -3   5   2       29.35       29.80      1.08 o 
  -2   5   2      429.22      430.33     10.26 o 
  -1   5   2       32.10       31.76      1.13 o 
   0   5   2      123.09      127.62      3.37 o 
   1   5   2       93.11      114.30      3.09 o 
   2   5   2      194.09      214.32      7.84 o 
   3   5   2       78.96       75.38      3.32 o 
   4   5   2        2.48        1.54      0.53 o 
   5   5   2        1.25        1.16      0.50 o 
   6   5   2       63.18       59.67      3.05 o 
   7   5   2        3.66        5.28      0.93 o 
   8   5   2        3.14        3.07      0.90 o 
  -7   6   2        8.45        8.16      1.01 o 
  -6   6   2        0.09        0.00      0.31 o 
  -5   6   2       29.32       27.64      1.15 o 
  -4   6   2        0.01        0.00      0.24 o 
  -3   6   2       51.94       47.30      1.58 o 
  -2   6   2       26.89       24.69      1.72 o 
  -1   6   2       51.78       51.09      1.67 o 
   0   6   2       62.94       59.47      1.88 o 
   1   6   2      393.97      368.37      8.99 o 
   2   6   2       10.43       10.60      1.05 o 
   3   6   2        2.94        3.49      0.71 o 
   4   6   2       40.57       35.59      2.17 o 
   5   6   2       59.22       55.12      2.96 o 
   6   6   2        1.50        0.58      0.61 o 
   7   6   2        7.93        9.89      1.27 o 
   8   6   2        0.67        1.45      0.83 o 
  -6   7   2        0.91        0.72      0.55 o 
  -5   7   2       10.02        9.91      0.75 o 
  -4   7   2       17.02       18.05      0.96 o 
  -3   7   2       14.66       17.23      1.12 o 
  -2   7   2        2.66        2.62      0.84 o 
  -1   7   2       73.43       72.39      2.28 o 
   0   7   2       20.16       18.81      0.97 o 
   1   7   2        3.07        3.05      0.45 o 
   2   7   2      122.69      129.57      5.36 o 
   3   7   2        2.28        1.41      0.61 o 
   4   7   2       40.89       46.36      2.70 o 
   5   7   2        1.39        1.18      0.74 o 
   6   7   2       37.47       42.79      2.74 o 
   7   7   2       23.62       25.14      2.12 o 
  -6   8   2        9.56       11.40      1.26 o 
  -5   8   2        2.25        1.36      0.61 o 
  -4   8   2        0.11        0.08      0.63 o 
  -3   8   2        5.39        6.35      0.65 o 
  -2   8   2       11.15       12.61      1.34 o 
  -1   8   2      134.00      127.75      3.65 o 
   0   8   2       71.61       67.58      2.25 o 
   1   8   2       65.53       62.41      3.18 o 
   2   8   2        6.70        7.01      1.02 o 
   3   8   2        2.66        3.10      0.83 o 
   4   8   2        1.75        1.37      0.69 o 
   5   8   2        8.86       11.81      1.48 o 
   6   8   2        2.26        1.60      0.82 o 
  -4   9   2        5.27        6.37      0.92 o 
  -3   9   2       13.55       16.51      1.04 o 
  -2   9   2       15.02       17.38      1.05 o 
  -1   9   2       24.42       25.48      1.27 o 
   0   9   2        1.66        1.49      0.44 o 
   1   9   2        6.47        6.04      1.05 o 
   2   9   2        6.90        9.05      1.24 o 
   3   9   2       18.53       20.83      1.84 o 
   4   9   2        3.36        3.16      0.96 o 
   5   9   2        3.04        1.86      0.85 o 
  -3  10   2       27.92       30.71      1.50 o 
  -2  10   2        1.26        0.96      0.49 o 
  -1  10   2        4.66        3.34      0.62 o 
   0  10   2        4.18        3.19      0.90 o 
   1  10   2        0.71        0.79      0.68 o 
   2  10   2        4.45        3.82      0.99 o 
   3  10   2        7.49        8.00      1.29 o 
   0 -10   3       21.93       25.31      2.08 o 
   1 -10   3       58.59       60.63      3.46 o 
  -3  -9   3        0.23        0.79      0.69 o 
  -2  -9   3        0.52        1.04      0.69 o 
  -1  -9   3       24.41       25.28      2.01 o 
   0  -9   3        4.73        5.58      1.04 o 
   1  -9   3       91.12       99.97      4.70 o 
   2  -9   3       34.01       40.20      2.55 o 
   3  -9   3        0.93        1.81      0.80 o 
   4  -9   3        0.39        0.00      0.68 o 
  -5  -8   3        0.01        0.02      0.68 o 
  -4  -8   3        0.20        0.06      0.57 o 
  -3  -8   3        0.30        0.79      0.58 o 
  -2  -8   3        0.34        0.80      0.55 o 
  -1  -8   3        9.67        8.58      1.18 o 
   0  -8   3       84.92       84.10      3.98 o 
   1  -8   3      111.62      116.28      5.06 o 
   2  -8   3       71.60       77.78      3.76 o 
   3  -8   3        2.83        3.47      0.90 o 
   4  -8   3        1.43        1.04      0.72 o 
   5  -8   3        2.35        1.54      0.74 o 
  -6  -7   3        3.43        3.71      0.76 o 
  -5  -7   3        2.19        1.42      1.16 o 
  -4  -7   3        1.85        1.19      0.49 o 
  -3  -7   3       16.36       15.17      1.43 o 
  -2  -7   3        4.76        4.45      0.90 o 
  -1  -7   3      158.17      157.00      6.35 o 
   0  -7   3       89.55       90.61      4.09 o 
   1  -7   3        1.73        2.26      0.69 o 
   2  -7   3        1.29        0.63      0.57 o 
   3  -7   3       41.50       43.29      1.57 o 
   4  -7   3        1.20        1.32      0.61 o 
   5  -7   3        1.09        0.61      0.63 o 
   6  -7   3        1.22        0.30      0.61 o 
  -6  -6   3        4.71        3.01      0.68 o 
  -5  -6   3       25.61       22.04      1.34 o 
  -4  -6   3       15.87       16.90      1.91 o 
  -3  -6   3      365.02      349.84     12.56 o 
  -2  -6   3      657.21      592.45     14.38 o 
  -1  -6   3       79.83       75.38      3.44 o 
   0  -6   3      131.37      133.81      5.34 o 
   1  -6   3       22.47       25.95      1.65 o 
   2  -6   3        0.08        0.00      0.23 o 
   3  -6   3       10.73       13.60      0.75 o 
   4  -6   3        1.39        2.85      0.68 o 
   5  -6   3        0.05        0.16      0.47 o 
   6  -6   3       19.85       16.57      1.40 o 
   7  -6   3       13.15       11.96      1.27 o 
  -7  -5   3       31.57       36.07      1.79 o 
  -6  -5   3        2.11        3.17      0.92 o 
  -5  -5   3      101.23      107.34      3.41 o 
  -4  -5   3      126.33      146.30      4.79 o 
  -3  -5   3        0.73        0.67      0.32 o 
  -2  -5   3        5.66        5.58      0.62 o 
  -1  -5   3      163.68      182.43      4.75 o 
   0  -5   3        1.76        1.52      0.29 o 
   1  -5   3       20.49       21.00      0.80 o 
   2  -5   3      139.15      145.22      3.77 o 
   3  -5   3        0.36        0.25      0.27 o 
   4  -5   3       24.76       25.96      1.01 o 
   5  -5   3        3.79        3.44      0.68 o 
   6  -5   3        6.67        5.90      0.85 o 
   7  -5   3       10.18        9.15      1.08 o 
   8  -5   3        1.17        1.38      0.71 o 
  -8  -4   3        2.38        2.09      0.96 o 
  -7  -4   3       16.65       19.15      3.85 o 
  -6  -4   3        1.71        3.30      0.61 o 
  -5  -4   3        9.40        6.47      0.69 o 
  -4  -4   3        7.45       11.01      0.85 o 
  -3  -4   3        5.66        4.43      0.49 o 
  -2  -4   3      103.16      104.20      2.92 o 
  -1  -4   3       68.61       78.05      2.25 o 
   0  -4   3      259.09      242.19      6.00 o 
   1  -4   3       51.78       65.21      1.82 o 
   2  -4   3      145.14      158.29      3.23 o 
   3  -4   3       10.19       10.10      0.43 o 
   4  -4   3        7.88       10.10      0.56 o 
   5  -4   3      106.45       94.35      3.79 o 
   6  -4   3        0.39        0.49      0.46 o 
   7  -4   3        2.30        2.36      0.68 o 
   8  -4   3        1.75        2.11      0.71 o 
  -8  -3   3        6.44        6.57      1.19 o 
  -7  -3   3       11.35        9.05      0.89 o 
  -6  -3   3       33.76       28.89      2.51 o 
  -5  -3   3        1.97        2.71      0.47 o 
  -4  -3   3       17.88       24.01      1.88 o 
  -3  -3   3      226.99      230.36      5.89 o 
  -2  -3   3      120.82       99.78      2.77 o 
  -1  -3   3       15.46       12.89      2.30 o 
   0  -3   3     1552.75     1648.95     38.39 o 
   1  -3   3      977.89     1038.89     24.26 o 
   2  -3   3     1181.43     1249.69     23.61 o 
   3  -3   3      561.18      565.75     10.84 o 
   4  -3   3       13.58       14.72      0.62 o 
   5  -3   3       29.03       32.78      1.67 o 
   6  -3   3        4.72        3.54      0.61 o 
   7  -3   3        0.94        1.68      0.60 o 
   8  -3   3       24.05       19.92      1.52 o 
   9  -3   3       22.91       28.09      1.89 o 
  -8  -2   3        0.04        0.02      0.58 o 
  -7  -2   3       11.72       10.85      0.84 o 
  -6  -2   3        0.68        0.94      0.53 o 
  -5  -2   3        2.34        3.60      0.60 o 
  -4  -2   3       21.07       17.02      1.85 o 
  -3  -2   3       14.17       17.41      0.79 o 
  -2  -2   3       55.92       68.68      1.97 o 
  -1  -2   3       53.95       53.30      1.54 o 
   0  -2   3      223.16      232.60      7.92 o 
   1  -2   3      728.46      674.71     15.79 o 
   2  -2   3       34.86       35.15      0.81 o 
   3  -2   3       20.61       19.67      0.88 o 
   4  -2   3      469.93      461.35     10.78 o 
   5  -2   3       69.02       81.34      2.19 o 
   6  -2   3        8.73        9.70      0.86 o 
   7  -2   3       70.52       73.27      3.22 o 
   8  -2   3        1.01        0.75      0.52 o 
   9  -2   3        3.24        2.72      1.07 o 
  -8  -1   3        6.19        6.21      1.04 o 
  -7  -1   3       23.44       24.96      1.62 o 
  -6  -1   3        5.04        3.88      0.63 o 
  -5  -1   3        2.50        2.34      0.47 o 
  -4  -1   3      171.55      173.82      6.18 o 
  -3  -1   3      150.44      156.60      4.04 o 
  -2  -1   3      116.12      112.42      2.92 o 
  -1  -1   3    19907.96    15492.59    367.63 o 
   0  -1   3       56.93       52.27      1.39 o 
   1  -1   3     1980.54     1861.59     43.13 o 
   2  -1   3       40.80       42.66      0.91 o 
   3  -1   3       13.18       15.38      0.46 o 
   4  -1   3      150.27      158.29      5.60 o 
   5  -1   3        8.94        7.88      0.74 o 
   6  -1   3       77.31       82.77      3.38 o 
   7  -1   3       97.57      116.25      4.90 o 
   8  -1   3        7.01       10.44      1.32 o 
   9  -1   3        8.44        8.13      1.30 o 
  -8   0   3        5.18        4.34      0.91 o 
  -6   0   3       15.20       13.44      1.04 o 
  -5   0   3       16.12       13.30      0.93 o 
  -4   0   3      223.07      235.29      8.10 o 
  -3   0   3       43.28       57.52      1.67 o 
  -2   0   3      156.36      152.52      3.79 o 
  -1   0   3     4764.07     4274.13    173.14 o 
   0   0   3       50.35       69.24      7.88 o 
   1   0   3     1075.49     1038.14     24.14 o 
   2   0   3      940.97      999.88     23.26 o 
   3   0   3      901.12      874.28     20.46 o 
   4   0   3      188.01      195.09      6.78 o 
   5   0   3      310.93      307.90     10.69 o 
   6   0   3       46.44       52.73      2.52 o 
   7   0   3       75.24       78.57      3.57 o 
   8   0   3        0.69        1.26      0.74 o 
   9   0   3       17.87       20.75      1.76 o 
  -8   1   3        5.04        3.98      0.85 o 
  -6   1   3       11.49       11.27      0.96 o 
  -5   1   3      127.24      127.54      4.68 o 
  -4   1   3      114.82      116.69      4.21 o 
  -3   1   3      488.03      468.91     17.94 o 
  -2   1   3      509.15      551.54     12.97 o 
  -1   1   3      407.14      395.79      9.32 o 
   0   1   3     6388.49     5407.95    141.70 o 
   1   1   3      529.16      509.68     21.63 o 
   2   1   3      722.13      750.42     17.56 o 
   3   1   3      554.25      539.73     12.79 o 
   4   1   3      149.55      166.42      5.99 o 
   5   1   3        7.77       12.36      0.97 o 
   6   1   3       77.47       83.93      3.57 o 
   7   1   3       90.77       82.74      3.66 o 
   8   1   3        9.49       10.01      1.13 o 
   9   1   3        3.71        5.25      0.97 o 
  -8   2   3        1.44        2.58      0.75 o 
  -6   2   3        0.27        0.90      0.46 o 
  -5   2   3       19.25       18.85      1.12 o 
  -4   2   3      907.43      933.12     30.61 o 
  -3   2   3      743.05      766.18     18.08 o 
  -2   2   3     2178.59     2258.36     52.36 o 
  -1   2   3     1137.38     1137.13     21.47 o 
   0   2   3     4346.98     3987.44     75.00 o 
   1   2   3     1485.02     1538.18     28.98 o 
   2   2   3      111.84      113.55      2.89 o 
   3   2   3       17.26       16.95      0.99 o 
   4   2   3      151.64      180.14      6.46 o 
   5   2   3      250.58      260.10      9.20 o 
   6   2   3        0.84        0.83      0.46 o 
   7   2   3       27.40       27.94      1.78 o 
   8   2   3       27.52       25.31      1.74 o 
   9   2   3        3.76        4.35      0.94 o 
  -7   3   3       57.32       42.29      2.44 o 
  -6   3   3      293.38      212.91     18.53 o 
  -5   3   3        0.02        0.04      0.23 o 
  -4   3   3      345.59      335.89      8.18 o 
  -3   3   3     1100.70     1130.33     21.44 o 
  -2   3   3      590.68      590.06     11.26 o 
  -1   3   3      898.54      787.58     18.29 o 
   0   3   3      389.24      377.65      7.25 o 
   1   3   3      220.22      201.07      3.97 o 
   2   3   3      226.27      272.79      6.53 o 
   3   3   3      123.82      128.44      4.79 o 
   4   3   3      127.23      147.74      5.50 o 
   5   3   3       14.70       22.54      1.40 o 
   6   3   3      147.38      143.69      5.61 o 
   7   3   3       63.39       59.30      2.92 o 
   8   3   3        1.87        2.77      0.75 o 
   9   3   3        1.70        2.33      0.77 o 
  -7   4   3        0.05        0.00      0.52 o 
  -6   4   3      135.83      130.17      5.05 o 
  -5   4   3       15.70       13.99      1.08 o 
  -4   4   3        6.34        7.34      0.54 o 
  -3   4   3      223.11      214.58      5.29 o 
  -2   4   3       73.68       86.63      2.90 o 
  -1   4   3     2425.21     2341.70     44.14 o 
   0   4   3      312.13      312.23      6.09 o 
   1   4   3       78.85       85.59      2.33 o 
   2   4   3      220.01      204.16      5.07 o 
   3   4   3      107.49      130.51      4.98 o 
   4   4   3        0.59        0.91      0.41 o 
   5   4   3        9.18        9.28      0.97 o 
   6   4   3       87.63       93.99      4.12 o 
   7   4   3       37.70       39.21      2.34 o 
   8   4   3       18.05       17.50      1.54 o 
   9   4   3        3.42        4.45      0.97 o 
  -7   5   3        2.07        2.44      0.74 o 
  -6   5   3        0.34        0.66      0.36 o 
  -5   5   3        0.27        0.26      0.28 o 
  -4   5   3       61.95       61.36      2.80 o 
  -3   5   3      138.20      141.93      3.67 o 
  -2   5   3      265.84      264.47      6.46 o 
  -1   5   3      259.28      269.63      6.59 o 
   0   5   3      321.70      363.19      8.76 o 
   1   5   3      922.25      971.53     22.62 o 
   2   5   3        1.61        3.18      0.52 o 
   3   5   3       92.20      115.09      4.65 o 
   4   5   3        7.82       10.72      1.05 o 
   5   5   3        0.22        0.09      0.42 o 
   6   5   3        1.93        1.95      0.64 o 
   7   5   3       35.64       32.34      2.15 o 
   8   5   3        2.76        1.95      0.72 o 
  -6   6   3        0.84        0.74      0.46 o 
  -5   6   3        2.45        2.89      0.53 o 
  -4   6   3       38.32       34.22      1.29 o 
  -3   6   3        7.79        7.41      0.68 o 
  -2   6   3        5.86        3.93      0.44 o 
  -1   6   3      486.69      485.86     11.64 o 
   0   6   3        0.52        0.30      0.23 o 
   1   6   3       64.86       70.52      2.15 o 
   2   6   3        1.86        1.27      0.50 o 
   3   6   3       14.72       13.14      1.19 o 
   4   6   3       80.47       75.11      3.54 o 
   5   6   3       52.75       50.43      2.80 o 
   6   6   3        0.26        0.94      0.57 o 
   7   6   3       45.38       47.66      2.85 o 
   8   6   3        0.02        0.00      0.50 o 
  -6   7   3       11.33       13.87      1.08 o 
  -5   7   3        1.29        0.65      0.38 o 
  -4   7   3       11.77       12.69      0.81 o 
  -3   7   3      260.69      257.65      6.52 o 
  -2   7   3       19.87       21.10      1.02 o 
  -1   7   3      296.83      287.89      7.22 o 
   0   7   3       23.67       26.64      1.16 o 
   1   7   3      122.53      125.53      3.53 o 
   2   7   3        0.84        0.00      0.38 o 
   3   7   3       55.55       44.24      2.53 o 
   4   7   3       98.20      108.57      4.86 o 
   5   7   3      100.60      116.98      5.23 o 
   6   7   3        1.65        2.85      0.91 o 
   7   7   3       22.55       26.50      2.19 o 
  -5   8   3        4.49        3.50      0.58 o 
  -4   8   3        0.55        0.30      0.39 o 
  -3   8   3        1.55        1.62      0.43 o 
  -2   8   3        0.13        0.00      0.34 o 
  -1   8   3       87.16       91.61      2.81 o 
   0   8   3        0.93        1.15      0.39 o 
   1   8   3        0.45        0.32      0.30 o 
   2   8   3        0.23        0.08      0.44 o 
   3   8   3       14.68       13.03      1.40 o 
   4   8   3        0.03        0.17      0.49 o 
   5   8   3        4.35        3.29      0.97 o 
   6   8   3       22.17       29.33      2.34 o 
  -4   9   3       10.30       10.02      0.86 o 
  -3   9   3        1.51        2.52      0.53 o 
  -2   9   3        0.67        0.55      0.87 o 
  -1   9   3       13.47       15.10      0.97 o 
   0   9   3       55.98       57.71      2.09 o 
   1   9   3        1.36        0.23      0.35 o 
   2   9   3        5.48        5.22      1.01 o 
   3   9   3        7.99       10.77      1.37 o 
   4   9   3       13.45       13.50      1.57 o 
   5   9   3        2.34        2.72      0.91 o 
  -3  10   3       10.17       13.22      1.00 o 
  -2  10   3       12.87       16.14      1.36 o 
  -1  10   3       13.36        9.50      0.87 o 
   0  10   3       20.31       22.97      3.22 o 
   1  10   3       13.68       14.64      1.60 o 
   2  10   3        2.48        1.32      0.72 o 
   3  10   3       10.76        9.26      1.35 o 
  -3  -9   4        0.27        0.00      0.64 o 
  -2  -9   4        3.03        3.65      0.94 o 
  -1  -9   4        1.11        1.10      0.79 o 
   0  -9   4       81.59       77.64      3.93 o 
   1  -9   4       10.09        8.99      1.30 o 
   2  -9   4       12.48       13.11      1.54 o 
   3  -9   4        0.01        0.00      0.58 o 
   4  -9   4       10.98       15.66      1.67 o 
  -4  -8   4        0.06        0.39      0.66 o 
  -3  -8   4        3.36        4.62      0.97 o 
  -2  -8   4        1.78        2.61      0.79 o 
  -1  -8   4       66.94       60.18      3.18 o 
   0  -8   4       88.53       96.07      4.42 o 
   1  -8   4        1.18        1.19      0.74 o 
   2  -8   4       10.49        9.39      1.23 o 
   3  -8   4        0.00        0.72      0.66 o 
   4  -8   4        1.28        1.16      0.74 o 
   5  -8   4        0.07        0.22      0.60 o 
  -5  -7   4        1.48        1.58      0.57 o 
  -4  -7   4        1.44        1.41      0.66 o 
  -3  -7   4        7.72        8.72      1.13 o 
  -2  -7   4       53.73       50.67      2.74 o 
  -1  -7   4       78.95       73.62      3.54 o 
   0  -7   4       81.04       86.68      3.96 o 
   1  -7   4       14.50       12.45      1.21 o 
   2  -7   4        3.57        4.70      0.85 o 
   3  -7   4        0.85        0.33      0.57 o 
   4  -7   4        2.41        2.55      0.74 o 
   5  -7   4        1.79        1.30      0.69 o 
   6  -7   4        3.23        3.63      0.88 o 
  -6  -6   4        0.30        0.00      0.48 o 
  -5  -6   4       10.60        8.49      0.88 o 
  -4  -6   4       11.60       10.57      0.86 o 
  -3  -6   4        4.46        3.30      0.54 o 
  -2  -6   4      120.89      113.83      3.32 o 
  -1  -6   4      137.98      149.83      4.13 o 
   0  -6   4       51.16       58.15      2.85 o 
   1  -6   4        2.90        2.42      0.64 o 
   2  -6   4        3.10        4.37      0.74 o 
   3  -6   4        0.02        0.00      0.37 o 
   4  -6   4       80.30       72.94      3.29 o 
   5  -6   4       45.35       42.43      2.34 o 
   6  -6   4       21.02       21.36      1.56 o 
   7  -6   4       17.19       14.70      1.40 o 
  -7  -5   4       10.39        9.76      1.56 o 
  -6  -5   4        4.39        6.94      0.85 o 
  -5  -5   4       73.07       91.47      5.01 o 
  -4  -5   4      521.47      483.04     20.62 o 
  -3  -5   4        1.02        1.47      0.40 o 
  -2  -5   4      310.71      283.27     10.16 o 
  -1  -5   4       64.68       58.99      1.91 o 
   0  -5   4        1.69        1.73      0.31 o 
   1  -5   4      125.79      129.20      3.41 o 
   2  -5   4      117.21      132.00      5.11 o 
   3  -5   4       55.60       58.25      1.76 o 
   4  -5   4        4.74        6.08      0.75 o 
   5  -5   4        3.01        2.17      0.61 o 
   6  -5   4        9.68       10.69      1.08 o 
   7  -5   4       21.36       18.11      1.43 o 
   8  -5   4        0.06        0.00      0.49 o 
  -7  -4   4       56.22       66.91      3.85 o 
  -6  -4   4       63.51       69.35      3.22 o 
  -5  -4   4        5.66        4.63      0.63 o 
  -4  -4   4      187.10      180.01      4.94 o 
  -3  -4   4       82.85       80.69      2.49 o 
  -2  -4   4       34.59       34.87      2.87 o 
  -1  -4   4       29.86       27.13      1.52 o 
   0  -4   4       28.25       31.79      1.14 o 
   1  -4   4        3.89        5.79      0.41 o 
   2  -4   4      260.20      313.26      7.59 o 
   3  -4   4       28.53       24.70      0.74 o 
   4  -4   4       18.99       25.39      0.98 o 
   5  -4   4      119.65      121.31      4.70 o 
   6  -4   4        8.72        8.93      0.96 o 
   7  -4   4        0.08        0.00      0.49 o 
   8  -4   4        0.09        0.20      0.50 o 
  -8  -3   4        3.90        2.11      1.01 o 
  -7  -3   4        4.10        3.05      0.96 o 
  -6  -3   4       78.80       76.56      2.60 o 
  -5  -3   4       27.03       25.20      1.22 o 
  -4  -3   4        3.19        3.96      0.54 o 
  -3  -3   4       78.65       73.10      2.25 o 
  -2  -3   4       20.21       22.06      0.92 o 
  -1  -3   4      102.97       93.53      2.58 o 
   0  -3   4        0.33        3.85      0.34 o 
   1  -3   4      253.43      253.01      6.16 o 
   2  -3   4       25.94       24.31      0.83 o 
   3  -3   4      184.33      197.52      4.20 o 
   4  -3   4       29.28       40.75      1.03 o 
   5  -3   4       28.67       25.72      1.43 o 
   6  -3   4       34.07       31.05      1.74 o 
   7  -3   4        0.00        0.06      0.47 o 
   8  -3   4       17.21       15.74      1.34 o 
   9  -3   4        0.77        0.00      0.58 o 
  -8  -2   4        0.00        0.00      0.66 o 
  -7  -2   4        5.36        7.36      1.19 o 
  -6  -2   4        5.25        3.58      0.53 o 
  -5  -2   4       58.10       60.51      2.05 o 
  -4  -2   4       87.17       92.62      2.73 o 
  -3  -2   4       10.07       10.23      0.63 o 
  -2  -2   4      160.54      181.18      4.60 o 
  -1  -2   4      125.42      137.99      3.54 o 
   0  -2   4      216.16      213.81      5.24 o 
   1  -2   4      744.69      740.51     24.38 o 
   2  -2   4       98.53       92.67     13.86 o 
   3  -2   4      261.28      264.35      6.25 o 
   4  -2   4       18.50       22.21      1.15 o 
   5  -2   4       26.28       19.90      1.19 o 
   6  -2   4      130.59      121.79      4.70 o 
   7  -2   4        0.14        0.41      0.42 o 
   8  -2   4        0.02        0.09      0.47 o 
   9  -2   4        0.77        0.00      0.86 o 
  -8  -1   4       11.81       13.55      1.51 o 
  -7  -1   4        0.01        0.68      0.63 o 
  -6  -1   4        0.55        0.50      0.32 o 
  -5  -1   4        6.19        9.45      0.66 o 
  -4  -1   4        6.19        8.21      0.57 o 
  -3  -1   4      911.02      959.28     22.61 o 
  -2  -1   4      492.62      493.58     11.75 o 
  -1  -1   4     3538.15     3343.65     77.45 o 
   0  -1   4     3127.45     3097.36     71.79 o 
   1  -1   4      392.66      400.82      9.44 o 
   2  -1   4      912.34      921.55     21.49 o 
   3  -1   4      402.00      400.65      9.55 o 
   4  -1   4       91.70      105.11     10.02 o 
   5  -1   4      556.32      564.74     18.90 o 
   6  -1   4        2.88        3.11      0.57 o 
   8  -1   4       18.50       24.02      1.90 o 
   9  -1   4        2.60        3.68      1.02 o 
  -8   0   4        0.60        0.77      0.68 o 
  -7   0   4        6.71        6.26      1.05 o 
  -6   0   4        3.68        2.96      0.79 o 
  -5   0   4        8.17        5.84      0.51 o 
  -4   0   4        9.81        8.44      0.55 o 
  -3   0   4      816.19      850.06     20.03 o 
  -2   0   4      345.55      344.75      8.25 o 
  -1   0   4     3834.93     3532.77     82.06 o 
   0   0   4     1148.02     1097.95     25.58 o 
   1   0   4      357.98      362.95      8.53 o 
   2   0   4       24.13       27.75      0.86 o 
   3   0   4        5.12        7.85      0.40 o 
   4   0   4      113.67      103.91      2.78 o 
   5   0   4        0.55        0.93      0.33 o 
   6   0   4       10.01       10.42      1.02 o 
   7   0   4       41.83       42.10      2.37 o 
   8   0   4        0.27        0.00      0.55 o 
   9   0   4        0.58        0.00      0.55 o 
  -8   1   4        8.26        5.75      1.08 o 
  -7   1   4        0.47        0.25      0.58 o 
  -6   1   4        0.03        0.20      0.44 o 
  -5   1   4       18.93       16.42      0.84 o 
  -4   1   4      172.68      179.12      4.61 o 
  -3   1   4      122.03      116.59      3.05 o 
  -2   1   4      283.58      276.27      6.63 o 
  -1   1   4      268.77      278.14      9.57 o 
   0   1   4      119.57      148.18      3.59 o 
   1   1   4       71.27       78.30      1.93 o 
   3   1   4      479.34      451.28     10.74 o 
   4   1   4      109.21      144.28      5.25 o 
   5   1   4      281.44      302.78     10.56 o 
   6   1   4        3.82        3.79      0.68 o 
   7   1   4        7.27        6.84      0.94 o 
   8   1   4       32.34       34.32      2.19 o 
   9   1   4        0.17        0.27      0.63 o 
  -8   2   4        6.14        2.59      0.83 o 
  -7   2   4        0.00        0.00      0.47 o 
  -6   2   4        5.50        4.46      0.86 o 
  -5   2   4      111.69      112.57      4.75 o 
  -4   2   4       27.46       40.26      1.33 o 
  -3   2   4       30.49       40.58      1.24 o 
  -2   2   4      848.34      835.33     19.57 o 
  -1   2   4      251.63      243.12      5.80 o 
   0   2   4     2834.16     2705.89     50.88 o 
   1   2   4     1288.49     1276.73     29.50 o 
   2   2   4      107.89       77.96      2.74 o 
   3   2   4      557.59      575.74     13.65 o 
   4   2   4      177.37      158.10      5.75 o 
   5   2   4      216.06      217.24      7.80 o 
   6   2   4       55.21       50.67      2.45 o 
   7   2   4       36.90       32.18      1.95 o 
   8   2   4        4.57        4.67      0.85 o 
   9   2   4        0.02        0.00      0.44 o 
  -7   3   4       13.75       13.02      1.40 o 
  -6   3   4       53.66       45.81      2.55 o 
  -5   3   4      104.46       93.09      2.66 o 
  -4   3   4      625.01      641.03     15.24 o 
  -3   3   4      179.08      186.50      4.64 o 
  -2   3   4       99.28       80.28      1.72 o 
  -1   3   4      752.00      733.49     13.94 o 
   0   3   4      939.17      932.04     35.78 o 
   1   3   4       84.31       86.32      1.82 o 
   2   3   4      145.18      133.87      2.76 o 
   3   3   4       33.49       34.49      1.67 o 
   4   3   4       74.47       83.68      3.41 o 
   5   3   4        0.54        3.03      0.55 o 
   6   3   4       43.23       40.37      2.12 o 
   7   3   4      112.09      106.32      4.50 o 
   8   3   4        3.98        4.42      0.82 o 
   9   3   4        0.96        1.04      0.64 o 
  -7   4   4        1.40        0.99      0.66 o 
  -6   4   4      125.93      125.95      4.97 o 
  -5   4   4      148.51      144.64      3.15 o 
  -4   4   4       34.56       33.89      1.01 o 
  -3   4   4       26.92       20.62      1.83 o 
  -2   4   4      827.95      814.17     15.49 o 
  -1   4   4      815.78      781.87     18.20 o 
   0   4   4     1616.44     1714.58     32.36 o 
   1   4   4       15.57       12.98      0.46 o 
   2   4   4      771.30      840.06     19.55 o 
   3   4   4        5.66       11.52      0.91 o 
   4   4   4       71.60       63.48      2.88 o 
   5   4   4      516.66      524.86     18.03 o 
   6   4   4        2.19        2.47      0.64 o 
   7   4   4       14.12       13.25      1.24 o 
   8   4   4        0.06        0.24      0.49 o 
   9   4   4        0.52        1.21      0.74 o 
  -7   5   4        5.69        7.80      1.08 o 
  -6   5   4        2.00        2.97      0.69 o 
  -5   5   4        2.92        2.80      0.41 o 
  -4   5   4       35.56       27.75      4.73 o 
  -3   5   4       77.57       78.82      3.18 o 
  -2   5   4      334.50      303.85     22.76 o 
  -1   5   4      400.10      398.91      9.54 o 
   0   5   4       84.02       92.83      2.01 o 
   1   5   4        8.79        3.66      0.36 o 
   2   5   4       50.32       63.01      1.91 o 
   3   5   4      188.78      194.49      7.22 o 
   4   5   4        0.70        0.52      0.41 o 
   5   5   4      129.18      124.68      5.11 o 
   6   5   4      251.06      258.18      9.62 o 
   7   5   4        2.22        1.04      0.57 o 
   8   5   4        5.35        5.20      1.05 o 
  -6   6   4        0.13        0.06      0.50 o 
  -5   6   4       18.80        9.01      0.83 o 
  -4   6   4        5.30        5.77      0.54 o 
  -3   6   4       12.95       12.82      0.74 o 
  -2   6   4        0.37        0.71      0.32 o 
  -1   6   4      101.76      108.62      3.01 o 
   0   6   4       52.83       51.49      1.67 o 
   1   6   4       56.70       67.59      2.07 o 
   2   6   4        6.50        5.89      1.07 o 
   3   6   4        1.86        1.57      0.57 o 
   4   6   4       66.17       77.53      3.63 o 
   5   6   4       22.60       30.58      2.06 o 
   6   6   4        6.57       10.11      1.24 o 
   7   6   4        2.37        2.64      0.82 o 
   8   6   4       16.74       15.12      1.67 o 
  -6   7   4       11.40       12.69      1.29 o 
  -5   7   4        9.35       10.49      0.94 o 
  -4   7   4        0.25        0.36      0.35 o 
  -3   7   4      709.34      708.36     16.79 o 
  -2   7   4      322.98      307.28      7.66 o 
  -1   7   4        6.84        6.50      0.60 o 
   0   7   4        9.08        9.96      0.68 o 
   1   7   4        4.56        3.30      0.45 o 
   2   7   4       24.56       24.06      1.09 o 
   3   7   4       73.82       66.23      3.32 o 
   4   7   4       19.25       21.44      1.78 o 
   5   7   4      327.10      340.76     12.58 o 
   6   7   4       14.78       19.49      1.76 o 
   7   7   4       13.26       11.41      1.41 o 
  -5   8   4        2.19        1.99      0.50 o 
  -4   8   4        3.23        2.92      0.52 o 
  -3   8   4       12.19       12.99      0.86 o 
  -2   8   4       11.55       12.16      0.82 o 
  -1   8   4        0.85        0.54      0.36 o 
   0   8   4        5.29        5.09      0.58 o 
   1   8   4       78.45       77.58      2.50 o 
   2   8   4        0.11        0.33      0.52 o 
   3   8   4        2.19        1.87      0.69 o 
   4   8   4        4.40        4.43      0.93 o 
   5   8   4        4.41        3.30      0.94 o 
   6   8   4        2.78        3.66      1.01 o 
  -4   9   4        5.79        4.80      0.66 o 
  -3   9   4        0.01        0.21      0.60 o 
  -2   9   4        5.81        7.21      0.72 o 
  -1   9   4        1.78        1.44      0.45 o 
   0   9   4        0.09        0.00      0.29 o 
   1   9   4        2.09        1.54      0.43 o 
   2   9   4        3.36        2.78      0.80 o 
   3   9   4        0.10        0.00      0.41 o 
   4   9   4       20.43       22.39      1.98 o 
   5   9   4        3.43        1.97      0.85 o 
  -3  10   4        0.24        0.26      0.45 o 
  -2  10   4        0.59        0.17      0.59 o 
  -1  10   4        0.65        1.51      0.53 o 
   0  10   4        6.33        6.75      0.75 o 
   1  10   4        2.57        2.79      0.56 o 
   2  10   4       28.49       25.62      2.09 o 
   3  10   4        4.63        5.57      1.12 o 
   4  10   4        0.43        0.71      0.72 o 
  -2  -9   5       20.69       23.38      1.95 o 
  -1  -9   5       28.15       25.99      2.06 o 
   0  -9   5       55.03       60.51      3.38 o 
   1  -9   5        0.24        0.00      0.74 o 
   2  -9   5        0.02        0.00      0.63 o 
   3  -9   5        9.84        9.64      1.30 o 
  -4  -8   5        0.93        0.97      0.72 o 
  -3  -8   5        0.01        0.00      0.46 o 
  -2  -8   5       53.95       50.42      2.91 o 
  -1  -8   5       10.59       12.14      1.38 o 
   0  -8   5       99.35       96.56      4.46 o 
   1  -8   5        0.15        0.42      0.69 o 
   2  -8   5        0.06        0.00      0.64 o 
   3  -8   5        0.06        0.00      0.61 o 
   4  -8   5        0.82        0.90      0.69 o 
   5  -8   5        0.27        0.44      0.71 o 
  -5  -7   5        2.81        1.12      0.94 o 
  -4  -7   5        8.62       12.48      1.40 o 
  -3  -7   5        3.20        3.19      0.82 o 
  -2  -7   5        0.01        0.00      0.44 o 
  -1  -7   5       52.70       47.55      2.64 o 
   0  -7   5       68.19       63.51      3.16 o 
   1  -7   5        1.92        2.17      0.72 o 
   2  -7   5       31.41       34.44      2.12 o 
   3  -7   5        3.34        3.49      0.77 o 
   4  -7   5        9.54        9.87      1.18 o 
   5  -7   5       15.38       16.07      1.48 o 
   6  -7   5        5.06        6.93      1.08 o 
  -6  -6   5        0.02        1.15      0.83 o 
  -5  -6   5        7.64        9.85      0.91 o 
  -4  -6   5        2.14        0.73      0.42 o 
  -3  -6   5       17.48       16.68      0.99 o 
  -2  -6   5       32.78       27.46      1.38 o 
  -1  -6   5       69.77       65.87      2.71 o 
   0  -6   5        1.17        0.52      0.53 o 
   1  -6   5        1.65        1.87      0.60 o 
   2  -6   5       11.71       15.42      1.26 o 
   3  -6   5       33.39       32.89      1.92 o 
   4  -6   5       21.86       19.63      1.43 o 
   5  -6   5        4.32        4.02      0.79 o 
   6  -6   5        0.07        0.38      0.57 o 
   7  -6   5        4.86        4.31      0.90 o 
  -6  -5   5        0.70        0.05      0.69 o 
  -5  -5   5       18.67       19.08      1.22 o 
  -4  -5   5       42.34       42.71      1.75 o 
  -3  -5   5        8.00        7.38      0.67 o 
  -2  -5   5       56.54       51.69      1.81 o 
  -1  -5   5       27.43       26.45      1.13 o 
   0  -5   5        4.28        5.45      0.49 o 
   1  -5   5       30.82       26.77      1.49 o 
   2  -5   5        2.41        2.25      0.55 o 
   3  -5   5      147.32      142.68      5.46 o 
   4  -5   5        0.75        0.44      0.44 o 
   5  -5   5        1.22        0.46      0.46 o 
   6  -5   5        7.21        8.30      0.97 o 
   7  -5   5        1.44        0.35      0.53 o 
   8  -5   5        0.22        0.13      0.63 o 
  -7  -4   5       27.56       32.34      2.61 o 
  -6  -4   5      179.65      166.97      7.22 o 
  -5  -4   5       95.79      106.68      3.37 o 
  -4  -4   5       33.27       31.96      1.41 o 
  -3  -4   5       22.10       18.04      1.92 o 
  -2  -4   5        9.11        9.49      0.87 o 
  -1  -4   5       44.84       38.77      2.77 o 
   0  -4   5       21.54       18.37      0.82 o 
   1  -4   5      374.33      394.38      9.54 o 
   2  -4   5      375.42      418.53     11.83 o 
   3  -4   5      142.56      164.76      4.22 o 
   4  -4   5       19.99       20.07      0.87 o 
   5  -4   5        6.60        5.64      0.51 o 
   6  -4   5        0.05        0.61      0.52 o 
   7  -4   5        0.06        0.00      0.42 o 
   8  -4   5        0.00        0.66      0.58 o 
  -7  -3   5        0.01        0.00      0.60 o 
  -6  -3   5       15.09       11.68      1.46 o 
  -5  -3   5       19.18       21.85      1.15 o 
  -4  -3   5        0.01        0.07      0.35 o 
  -3  -3   5       47.48       47.11      1.63 o 
  -2  -3   5       84.78       86.97      2.51 o 
  -1  -3   5       11.75       12.34      0.72 o 
   0  -3   5      173.41      207.15      7.29 o 
   1  -3   5        0.44        0.28      0.31 o 
   2  -3   5       62.32       71.06      1.97 o 
   3  -3   5      431.86      449.51     10.75 o 
   4  -3   5        2.29        3.53      0.92 o 
   5  -3   5       11.41        9.70      0.63 o 
   6  -3   5        3.24        2.48      0.58 o 
   7  -3   5        1.42        0.91      0.53 o 
   8  -3   5        3.01        2.52      0.72 o 
   9  -3   5        0.06        0.91      0.71 o 
  -8  -2   5        0.91        0.00      0.66 o 
  -7  -2   5        3.97        2.53      0.93 o 
  -6  -2   5       31.75       30.80      2.26 o 
  -5  -2   5        5.23        3.39      0.49 o 
  -4  -2   5        1.41        1.18      0.32 o 
  -3  -2   5        2.02        5.01      0.46 o 
  -2  -2   5     1019.71      986.42     23.22 o 
  -1  -2   5       75.80       72.56      2.06 o 
   0  -2   5      713.01      748.61     17.62 o 
   1  -2   5     2117.01     2268.42     52.61 o 
   2  -2   5        2.40        1.76      0.21 o 
   3  -2   5       15.61       14.74      1.03 o 
   4  -2   5      167.63      184.42      4.67 o 
   5  -2   5      128.87      119.06      3.40 o 
   6  -2   5      193.94      187.31      6.85 o 
   7  -2   5       98.20       93.19      3.90 o 
   8  -2   5       14.76       12.58      1.19 o 
   9  -2   5       16.05       22.09      2.15 o 
  -8  -1   5        7.85        7.47      1.30 o 
  -7  -1   5       31.86       34.19      2.39 o 
  -6  -1   5        0.02        0.46      0.61 o 
  -5  -1   5        3.47        4.96      0.53 o 
  -4  -1   5      206.69      212.35      5.48 o 
  -3  -1   5      485.00      479.46     11.55 o 
  -2  -1   5        0.33        0.41      0.50 o 
  -1  -1   5       32.82       43.85      1.32 o 
   0  -1   5     1938.25     1933.08     55.24 o 
   1  -1   5       10.91        7.09      0.36 o 
   2  -1   5      132.65      133.32      3.32 o 
   3  -1   5        1.59        1.73      0.49 o 
   4  -1   5      994.31     1056.36     24.77 o 
   5  -1   5        1.61        1.80      0.32 o 
   6  -1   5        7.51        5.55      0.74 o 
   7  -1   5       36.78       37.54      2.00 o 
   8  -1   5       88.17      106.00      4.89 o 
   9  -1   5        0.01        0.00      0.68 o 
  -8   0   5        2.99        3.65      1.04 o 
  -7   0   5        0.42        0.88      0.74 o 
  -6   0   5        0.79        0.08      0.57 o 
  -5   0   5        0.19        0.14      0.47 o 
  -4   0   5      107.43      117.93      3.23 o 
  -3   0   5       24.43       28.06      1.00 o 
  -2   0   5        7.83        5.03      0.32 o 
  -1   0   5        0.81        0.36      0.16 o 
   0   0   5        7.11        7.52      0.31 o 
   1   0   5     1207.02     1166.78     27.10 o 
   2   0   5     2799.86     2821.96    123.91 o 
   3   0   5      599.53      663.60     15.62 o 
   4   0   5      891.42      917.30     24.34 o 
   5   0   5       31.87       25.67      1.35 o 
   6   0   5        0.29        0.46      0.44 o 
   7   0   5       12.62       13.25      1.26 o 
   8   0   5        2.29        1.59      0.72 o 
   9   0   5        0.95        0.68      0.80 o 
  -8   1   5        2.53        1.81      0.82 o 
  -7   1   5        0.00        0.25      0.61 o 
  -6   1   5        9.75        8.91      1.16 o 
  -5   1   5       34.57       33.03      2.08 o 
  -4   1   5       63.67       61.26      1.86 o 
  -3   1   5      183.95      173.48      4.38 o 
  -2   1   5        0.85        0.55      0.18 o 
  -1   1   5      892.66      857.49     28.71 o 
   1   1   5      343.48      353.76      6.76 o 
   2   1   5      153.92      137.79      2.75 o 
   3   1   5     1198.79     1180.06     27.56 o 
   4   1   5       90.60       78.27      2.25 o 
   5   1   5       96.87      105.33      4.13 o 
   6   1   5        0.56        0.99      0.46 o 
   7   1   5        3.04        3.51      0.77 o 
   8   1   5        0.35        0.00      0.52 o 
   9   1   5       13.68       15.80      1.57 o 
  -8   2   5        3.32        4.40      1.01 o 
  -7   2   5        0.02        0.00      0.50 o 
  -6   2   5       10.67       11.63      1.29 o 
  -5   2   5      150.59      155.11      6.24 o 
  -4   2   5      235.01      238.37      8.07 o 
  -3   2   5        1.97        3.66      0.51 o 
  -2   2   5      331.69      293.42      7.02 o 
  -1   2   5      624.41      622.63     14.60 o 
   0   2   5     1212.47     1221.63     23.05 o 
   1   2   5      281.72      248.47      5.94 o 
   2   2   5      504.63      499.05      9.55 o 
   3   2   5     1567.55     1666.43     38.81 o 
   4   2   5        3.00        6.73      0.81 o 
   5   2   5       23.38       29.33      1.62 o 
   6   2   5        4.50        3.84      0.66 o 
   7   2   5        8.68        9.48      1.02 o 
   8   2   5        1.01        1.59      0.66 o 
   9   2   5        4.46        3.90      0.90 o 
  -7   3   5        8.11        7.23      1.13 o 
  -6   3   5       24.57       26.39      1.89 o 
  -5   3   5       33.79       38.75      2.25 o 
  -4   3   5        3.70        4.31      0.39 o 
  -3   3   5       47.38       49.40      1.45 o 
  -2   3   5       24.19       19.60      0.82 o 
  -1   3   5       34.34       30.80      0.77 o 
   0   3   5      593.60      650.01     12.37 o 
   1   3   5      241.82      206.45      4.98 o 
   2   3   5       75.64       66.97      1.50 o 
   3   3   5      181.26      170.59      4.35 o 
   4   3   5       89.06       92.77      3.71 o 
   5   3   5        3.84        2.69      0.57 o 
   6   3   5       70.86       69.36      3.14 o 
   7   3   5       26.69       26.58      1.76 o 
   8   3   5        1.63        1.70      0.66 o 
   9   3   5        2.26        2.06      0.80 o 
  -7   4   5       41.22       45.46      2.53 o 
  -6   4   5       50.14       48.07      2.47 o 
  -5   4   5       57.13       60.89      2.01 o 
  -4   4   5        4.34        5.42      0.37 o 
  -3   4   5        1.75        0.78      0.19 o 
  -2   4   5      111.57      104.06      2.21 o 
  -1   4   5      189.02      193.56      3.87 o 
   0   4   5      104.36      117.08      2.94 o 
   1   4   5      556.60      585.06     11.23 o 
   2   4   5       60.34       55.25      1.32 o 
   3   4   5        4.08       12.23      0.94 o 
   4   4   5        4.62        3.76      0.63 o 
   5   4   5       27.22       27.54      1.67 o 
   6   4   5      107.29       93.51      4.04 o 
   7   4   5       31.96       33.75      2.09 o 
   8   4   5       28.44       28.09      1.98 o 
   9   4   5        0.88        0.99      0.71 o 
  -7   5   5       38.65       42.59      2.45 o 
  -6   5   5        0.53        0.00      0.50 o 
  -5   5   5       36.06       37.29      1.97 o 
  -4   5   5       11.99       11.45      0.64 o 
  -3   5   5       45.86       47.59      3.73 o 
  -2   5   5      312.42      293.36      7.11 o 
  -1   5   5       11.80       10.09      1.21 o 
   0   5   5      253.75      301.99      5.96 o 
   1   5   5       85.66      101.53      2.21 o 
   2   5   5       35.84       42.18      1.40 o 
   3   5   5       97.92      104.29      4.24 o 
   4   5   5        3.88        5.28      0.75 o 
   5   5   5       97.12       92.48      4.06 o 
   6   5   5       12.94       11.32      1.26 o 
   7   5   5        0.17        0.00      0.42 o 
   8   5   5        0.11        0.00      0.50 o 
  -7   6   5        3.28        2.08      0.83 o 
  -6   6   5        1.96        0.79      0.63 o 
  -5   6   5        3.70        2.26      0.64 o 
  -4   6   5       41.70       39.02      1.39 o 
  -3   6   5      141.56      135.87      5.14 o 
  -2   6   5     1468.61     1237.13    149.28 o 
  -1   6   5       99.65       95.20      2.69 o 
   0   6   5       10.57       11.22      0.66 o 
   1   6   5      277.27      288.79      7.17 o 
   2   6   5        2.85        3.63      0.64 o 
   3   6   5       71.99       73.57      3.38 o 
   4   6   5       83.41       81.42      3.74 o 
   5   6   5      352.98      352.42     12.75 o 
   6   6   5      344.99      347.66     12.72 o 
   7   6   5        9.25        8.79      1.23 o 
   8   6   5        0.14        0.33      0.63 o 
  -6   7   5        8.83        6.93      1.02 o 
  -5   7   5        0.00        0.00      0.46 o 
  -4   7   5       34.34       27.09      1.71 o 
  -3   7   5       19.67       25.19      1.14 o 
  -2   7   5      109.07      105.65      3.03 o 
  -1   7   5       71.17       68.23      2.16 o 
   0   7   5        7.29        7.17      0.59 o 
   1   7   5       58.14       60.12      1.98 o 
   2   7   5       39.67       40.72      1.52 o 
   3   7   5       15.83       13.54      1.30 o 
   4   7   5       45.22       40.09      2.44 o 
   5   7   5        0.81        0.30      0.60 o 
   6   7   5       34.15       35.09      2.39 o 
   7   7   5        0.01        0.08      0.52 o 
  -5   8   5        1.57        0.64      0.64 o 
  -4   8   5       13.67       10.34      0.80 o 
  -3   8   5       11.93       11.70      0.82 o 
  -2   8   5        9.66        8.54      0.72 o 
  -1   8   5        6.71        6.69      0.63 o 
   0   8   5        3.24        2.80      0.47 o 
   1   8   5       42.69       38.55      1.53 o 
   2   8   5      126.73      115.48      3.39 o 
   3   8   5       44.63       39.60      2.45 o 
   4   8   5        6.58        8.49      1.23 o 
   5   8   5        1.08        1.67      0.72 o 
   6   8   5       15.75       16.13      1.71 o 
  -4   9   5        5.28        5.80      1.02 o 
  -3   9   5        0.07        0.17      0.39 o 
  -2   9   5       17.31       17.47      1.12 o 
  -1   9   5        8.32        9.07      0.86 o 
   0   9   5       42.45       42.12      1.69 o 
   1   9   5        5.21        3.16      0.53 o 
   2   9   5        2.33        3.80      0.85 o 
   3   9   5       34.86       33.30      2.36 o 
   4   9   5        0.20        0.00      0.55 o 
   5   9   5        0.00        0.00      0.50 o 
  -3  10   5        0.27        0.00      0.43 o 
  -2  10   5        2.33        2.40      0.58 o 
  -1  10   5        0.84        1.23      0.48 o 
   0  10   5       11.80       10.83      0.89 o 
   1  10   5        0.37        0.00      0.36 o 
   2  10   5        3.52        3.60      0.93 o 
   3  10   5        1.72        1.86      0.79 o 
   4  10   5        1.05        1.32      0.75 o 
  -1  -9   6       24.92       22.61      1.90 o 
   0  -9   6      109.39      113.97      5.22 o 
   1  -9   6       36.62       40.15      2.63 o 
   2  -9   6        1.72        2.01      0.86 o 
  -3  -8   6        6.55        6.49      1.15 o 
  -2  -8   6       17.48       17.39      1.62 o 
  -1  -8   6        8.09        8.21      1.18 o 
   0  -8   6        3.43        2.97      0.85 o 
   1  -8   6        0.48        0.38      0.66 o 
   2  -8   6       15.40       16.46      1.52 o 
   3  -8   6        0.01        0.00      0.58 o 
   4  -8   6       33.15       32.71      2.25 o 
   5  -8   6        0.06        0.58      0.74 o 
  -4  -7   6       28.08       27.24      2.04 o 
  -3  -7   6       29.22       21.25      1.70 o 
  -2  -7   6        0.31        0.69      0.52 o 
  -1  -7   6       19.48       16.88      1.49 o 
   0  -7   6       58.44       50.56      2.74 o 
   1  -7   6        7.75        8.22      1.10 o 
   2  -7   6       48.30       48.21      2.66 o 
   3  -7   6        4.40        7.07      1.02 o 
   4  -7   6        1.59        1.79      0.72 o 
   5  -7   6        1.31        0.28      0.68 o 
   6  -7   6        1.31        2.72      0.85 o 
  -5  -6   6        2.36        3.79      1.05 o 
  -4  -6   6        1.64        1.15      0.50 o 
  -3  -6   6       64.92       56.16      2.07 o 
  -2  -6   6       68.25       71.21      3.40 o 
  -1  -6   6      177.31      173.90      9.05 o 
   0  -6   6       34.53       35.73      2.08 o 
   1  -6   6        2.99        4.97      0.82 o 
   2  -6   6        0.08        0.02      0.39 o 
   3  -6   6        0.27        0.55      0.46 o 
   4  -6   6        2.01        3.07      0.72 o 
   5  -6   6       29.37       31.24      1.98 o 
   6  -6   6       59.19       60.56      3.03 o 
   7  -6   6       18.42       18.79      1.63 o 
  -6  -5   6        0.38        0.11      0.75 o 
  -5  -5   6        0.03        0.41      0.69 o 
  -4  -5   6        0.14        0.00      0.39 o 
  -3  -5   6       24.68       23.96      1.19 o 
  -2  -5   6        0.59        0.00      0.28 o 
  -1  -5   6        4.37        3.47      1.19 o 
   0  -5   6       14.39       16.74      0.86 o 
   1  -5   6        1.32        1.49      0.31 o 
   2  -5   6        4.63        5.91      0.77 o 
   3  -5   6       12.80       15.39      1.18 o 
   4  -5   6       25.36       22.76      1.49 o 
   5  -5   6        2.53        2.58      0.63 o 
   6  -5   6        8.65        9.46      1.08 o 
   7  -5   6        4.68        5.23      0.94 o 
   8  -5   6        1.34        1.24      0.79 o 
  -7  -4   6        0.01        0.00      0.80 o 
  -6  -4   6        6.07        6.82      1.32 o 
  -5  -4   6        0.06        0.00      0.63 o 
  -4  -4   6       41.46       43.41      1.71 o 
  -3  -4   6       20.58       18.47      0.98 o 
  -2  -4   6       83.16       81.95      2.49 o 
  -1  -4   6        2.50        2.98      0.41 o 
   0  -4   6       99.79      108.28      4.24 o 
   1  -4   6      313.87      322.43      7.91 o 
   2  -4   6      280.28      277.37      6.83 o 
   3  -4   6        3.44        5.49      0.70 o 
   4  -4   6        0.00        0.47      0.35 o 
   5  -4   6       25.68       25.24      1.30 o 
   6  -4   6       13.76       12.75      1.12 o 
   7  -4   6        4.56        4.61      0.82 o 
   8  -4   6        9.46       11.95      1.29 o 
  -7  -3   6       30.43       30.72      2.47 o 
  -6  -3   6       13.47       16.93      1.74 o 
  -5  -3   6       39.32       35.15      2.37 o 
  -4  -3   6        1.49        1.55      0.57 o 
  -3  -3   6       20.61       17.19      0.88 o 
  -2  -3   6       54.04       61.88      1.95 o 
  -1  -3   6      182.62      181.99      4.72 o 
   0  -3   6       60.72       57.74      1.77 o 
   1  -3   6      373.12      424.23     14.32 o 
   2  -3   6      358.96      366.66     19.79 o 
   3  -3   6       48.83       60.94      2.18 o 
   4  -3   6        2.14        1.77      0.30 o 
   5  -3   6       57.36       62.43      2.74 o 
   6  -3   6        4.22        3.44      0.64 o 
   7  -3   6        0.19        0.25      0.44 o 
   8  -3   6       26.75       29.22      1.92 o 
  -7  -2   6        0.57        0.30      0.77 o 
  -6  -2   6        1.40        2.72      0.91 o 
  -5  -2   6       28.93       28.34      2.04 o 
  -4  -2   6        8.75        8.06      0.63 o 
  -3  -2   6       61.94       66.04      2.05 o 
  -2  -2   6      827.65      730.56     17.35 o 
  -1  -2   6      280.84      289.99      7.14 o 
   0  -2   6        3.41        4.52      0.37 o 
   1  -2   6      521.98      614.73     14.51 o 
   2  -2   6      126.11      148.09      3.73 o 
   3  -2   6       66.14       62.92      1.80 o 
   4  -2   6        0.69        1.36      0.91 o 
   5  -2   6      137.18      129.44      3.51 o 
   6  -2   6      160.40      147.88      5.60 o 
   7  -2   6        0.72        0.14      0.49 o 
   8  -2   6        2.86        2.15      0.72 o 
   9  -2   6       11.96       14.45      1.86 o 
  -8  -1   6        5.49        3.14      0.99 o 
  -7  -1   6       17.40       21.32      1.95 o 
  -6  -1   6       18.97       15.28      1.59 o 
  -5  -1   6        3.65        4.12      0.88 o 
  -4  -1   6       26.29       26.95      1.11 o 
  -3  -1   6      135.45      131.49      3.51 o 
  -2  -1   6     1946.09     1824.08     42.50 o 
  -1  -1   6      522.57      562.85     13.35 o 
   0  -1   6     2141.40     2281.16     52.93 o 
   1  -1   6     1839.83     1908.97     44.31 o 
   2  -1   6       67.48       76.91      2.05 o 
   3  -1   6        7.69        8.53      1.01 o 
   4  -1   6      147.80      178.49      4.54 o 
   5  -1   6      181.29      179.37      4.64 o 
   6  -1   6      303.72      303.25     10.63 o 
   7  -1   6       83.07       76.92      3.36 o 
   8  -1   6       40.34       45.56      2.78 o 
   9  -1   6        0.88        2.72      1.08 o 
  -8   0   6        0.03        0.55      0.80 o 
  -7   0   6        0.46        0.11      0.69 o 
  -6   0   6       38.81       35.29      2.36 o 
  -5   0   6        0.02        0.00      0.44 o 
  -4   0   6       72.70       69.36      3.29 o 
  -3   0   6      291.16      283.75      6.98 o 
  -2   0   6       23.58       21.61      0.94 o 
  -1   0   6      503.43      486.34     11.53 o 
   0   0   6      219.76      240.75      5.80 o 
   1   0   6      217.26      188.89      4.57 o 
   2   0   6     1115.75     1135.51     21.45 o 
   3   0   6      197.05      184.21      4.57 o 
   4   0   6        5.26        8.50      0.87 o 
   5   0   6       15.13       21.60      1.37 o 
   6   0   6       23.34       24.93      1.62 o 
   7   0   6       13.53       13.66      1.32 o 
   8   0   6        0.46        0.00      0.58 o 
   9   0   6        0.89        2.19      0.99 o 
  -8   1   6        3.84        2.80      0.94 o 
  -7   1   6        2.48        2.44      0.85 o 
  -6   1   6        3.22        4.32      0.97 o 
  -5   1   6       15.05       19.16      1.56 o 
  -4   1   6      300.41      326.50     11.81 o 
  -3   1   6       26.16       23.00      0.83 o 
  -2   1   6       54.29       42.59      1.22 o 
  -1   1   6       41.96       40.48      1.87 o 
   0   1   6     3163.32     3350.94     77.86 o 
   1   1   6      297.80      332.11      6.38 o 
   2   1   6      277.95      292.05      5.65 o 
   3   1   6      667.26      674.58     15.92 o 
   4   1   6      967.00     1029.30     24.20 o 
   5   1   6       19.74       19.22      1.16 o 
   6   1   6        5.15        7.14      0.85 o 
   7   1   6        1.91        2.37      0.71 o 
   8   1   6       22.00       22.68      1.81 o 
   9   1   6        9.51       11.77      1.43 o 
  -8   2   6        0.00        0.00      0.60 o 
  -7   2   6        5.94        6.23      1.13 o 
  -6   2   6        0.46        0.03      0.55 o 
  -5   2   6        1.29        1.16      0.64 o 
  -4   2   6       10.24       12.29      1.15 o 
  -3   2   6      204.78      203.56      7.51 o 
  -2   2   6      138.17      134.67      4.41 o 
  -1   2   6        0.06        0.00      0.17 o 
   0   2   6      128.42      126.18      2.54 o 
   1   2   6        6.10        9.86      0.42 o 
   2   2   6       43.82       50.84      1.16 o 
   3   2   6      218.62      238.18      4.72 o 
   4   2   6       22.37       16.16      0.76 o 
   5   2   6       48.20       55.93      2.55 o 
   6   2   6       16.73       16.66      1.27 o 
   7   2   6       33.97       33.52      2.01 o 
   8   2   6        1.12        0.00      0.53 o 
   9   2   6       33.05       30.34      2.22 o 
  -7   3   6        3.14        2.97      0.86 o 
  -6   3   6       11.73        9.86      1.21 o 
  -5   3   6       51.21       57.21      2.91 o 
  -4   3   6      128.96      119.81      4.86 o 
  -3   3   6        2.89        3.20      0.29 o 
  -2   3   6        0.30        0.33      0.14 o 
  -1   3   6       83.14       95.45      2.01 o 
   0   3   6       61.24       76.27      1.64 o 
   1   3   6      788.12      792.62     15.06 o 
   2   3   6      241.90      228.55      5.61 o 
   3   3   6      276.09      301.56      5.95 o 
   4   3   6      336.98      340.91      8.38 o 
   5   3   6        9.05        9.42      0.90 o 
   6   3   6        9.61       10.36      0.99 o 
   7   3   6      133.20      137.15      5.57 o 
   8   3   6       15.58       15.41      1.41 o 
   9   3   6        8.24       10.05      1.27 o 
  -5   4   6       22.89       22.07      1.08 o 
  -4   4   6       68.88       63.39      1.99 o 
  -3   4   6       62.80       59.56      1.43 o 
  -2   4   6      174.75      186.24      3.76 o 
  -1   4   6      318.20      320.89      6.27 o 
   0   4   6      660.76      655.48     12.53 o 
   1   4   6      352.95      438.27     10.36 o 
   2   4   6      239.59      233.33      4.68 o 
   3   4   6       96.03       93.53      2.10 o 
   4   4   6       99.05       96.48      3.96 o 
   5   4   6       39.66       33.94      1.90 o 
   6   4   6      104.00       90.19      3.93 o 
   7   4   6        2.34        1.97      0.68 o 
   8   4   6       34.19       34.63      2.22 o 
   9   4   6        0.03        0.00      0.49 o 
  -7   5   6        7.57        6.37      1.10 o 
  -6   5   6       21.35       19.62      1.52 o 
  -5   5   6        0.17        0.42      0.49 o 
  -4   5   6        0.98        1.21      0.47 o 
  -3   5   6        9.46        8.91      0.71 o 
  -2   5   6      251.91      244.88      7.84 o 
  -1   5   6      173.38      169.64      3.47 o 
   0   5   6      103.56       89.92      2.38 o 
   1   5   6        0.74        0.99      0.46 o 
   2   5   6       14.28       10.00      0.47 o 
   3   5   6       55.43       55.95      1.76 o 
   4   5   6       11.22       10.38      0.99 o 
   5   5   6       21.41       19.74      1.51 o 
   6   5   6      101.12      106.21      4.65 o 
   7   5   6       43.62       42.45      2.52 o 
   8   5   6        5.39        3.76      0.94 o 
  -6   6   6        0.70        0.69      0.60 o 
  -5   6   6       11.84       12.47      1.18 o 
  -4   6   6       69.16       68.43      3.05 o 
  -3   6   6       12.36       13.46      1.35 o 
  -2   6   6       78.13       74.20      2.20 o 
  -1   6   6       62.03       57.16      2.55 o 
   0   6   6        0.44        0.52      0.24 o 
   1   6   6       16.91       16.24      0.82 o 
   2   6   6      125.11      122.68      3.39 o 
   3   6   6       75.23       76.12      2.32 o 
   4   6   6      164.32      162.97      6.43 o 
   5   6   6       74.68       80.27      3.79 o 
   6   6   6       91.13       87.80      4.13 o 
   7   6   6       10.94       13.06      1.37 o 
   8   6   6        1.64        0.50      0.66 o 
  -6   7   6        0.04        0.03      0.61 o 
  -5   7   6        0.36        0.25      0.52 o 
  -4   7   6      181.29      170.58      6.49 o 
  -3   7   6       34.21       28.28      1.19 o 
  -2   7   6        3.44        2.50      0.65 o 
  -1   7   6       85.41       89.05      3.03 o 
   0   7   6       14.15       13.29      0.78 o 
   1   7   6       14.76       14.12      0.81 o 
   2   7   6       30.88       33.14      1.34 o 
   3   7   6        2.94        2.01      0.78 o 
   4   7   6      270.87      270.71     10.16 o 
   5   7   6        1.33        0.52      0.63 o 
   6   7   6        0.69        0.36      0.58 o 
   7   7   6        7.24       10.03      1.38 o 
  -5   8   6        6.97        6.68      1.02 o 
  -4   8   6        0.05        0.00      0.47 o 
  -3   8   6        6.42        6.53      1.01 o 
  -2   8   6       23.95       21.92      1.09 o 
  -1   8   6        8.57        7.55      0.67 o 
   0   8   6        1.20        1.29      0.38 o 
   1   8   6        0.13        0.25      0.29 o 
   2   8   6       48.44       39.52      1.57 o 
   3   8   6       43.48       35.06      2.28 o 
   4   8   6       11.17       11.57      1.41 o 
   5   8   6        5.36        9.62      1.32 o 
   6   8   6        1.45        0.33      0.63 o 
  -4   9   6       21.68       20.14      1.68 o 
  -3   9   6        5.50        4.04      0.88 o 
  -2   9   6        1.72        1.47      0.57 o 
  -1   9   6       19.91       20.85      1.13 o 
   0   9   6       61.17       61.09      2.16 o 
   1   9   6        0.03        0.43      0.38 o 
   2   9   6       15.89       13.98      0.93 o 
   3   9   6       18.76       26.63      2.09 o 
   4   9   6       44.68       37.87      2.58 o 
   5   9   6        1.30        0.20      0.68 o 
  -2  10   6       15.09       15.44      1.04 o 
  -1  10   6        1.49        1.18      0.49 o 
   0  10   6       10.43       10.97      0.90 o 
   1  10   6        8.15        8.18      0.89 o 
   2  10   6        8.88       11.32      1.45 o 
   3  10   6        0.08        0.03      0.53 o 
   4  10   6        2.62        3.47      1.07 o 
  -2  -8   7       26.63       30.28      2.19 o 
  -1  -8   7       15.45       13.03      1.41 o 
   0  -8   7       18.74       19.43      1.70 o 
   1  -8   7        0.70        0.00      0.57 o 
   2  -8   7       12.24       10.96      1.29 o 
   3  -8   7        9.53        7.78      1.19 o 
   4  -8   7       23.32       26.35      2.01 o 
  -3  -7   7        2.40        2.25      0.83 o 
  -2  -7   7       17.56       14.32      1.40 o 
  -1  -7   7        6.12        6.78      1.02 o 
   0  -7   7       70.94       74.12      3.58 o 
   1  -7   7       62.13       63.23      3.18 o 
   2  -7   7       12.92       13.21      1.32 o 
   3  -7   7       22.03       23.03      1.71 o 
   4  -7   7       15.74       15.11      1.46 o 
   5  -7   7       35.08       40.35      2.48 o 
   6  -7   7       16.24       14.75      1.52 o 
  -5  -6   7       29.88       32.82      2.48 o 
  -4  -6   7        1.60        0.80      0.69 o 
  -3  -6   7        2.46        0.59      0.71 o 
  -2  -6   7       91.65       97.38      3.36 o 
  -1  -6   7       91.14       93.98      4.61 o 
   0  -6   7        1.46        0.96      0.52 o 
   1  -6   7        4.82        3.90      0.75 o 
   2  -6   7        3.50        3.30      0.71 o 
   3  -6   7        4.81        7.47      0.96 o 
   4  -6   7        0.76        0.42      0.57 o 
   5  -6   7       16.50       19.56      1.54 o 
   6  -6   7       19.80       22.37      1.70 o 
   7  -6   7        0.94        1.43      0.83 o 
  -6  -5   7        0.06        0.00      0.69 o 
  -5  -5   7        3.59        4.04      1.10 o 
  -4  -5   7        3.79        4.17      0.94 o 
  -3  -5   7       20.54       17.56      1.03 o 
  -2  -5   7       36.51       32.97      1.41 o 
  -1  -5   7      259.76      245.97     14.48 o 
   0  -5   7      108.37      108.95      3.15 o 
   1  -5   7       57.31       55.23      1.79 o 
   2  -5   7        9.61        8.72      0.88 o 
   3  -5   7        0.30        0.79      0.42 o 
   4  -5   7        1.24        1.37      0.55 o 
   5  -5   7       56.06       59.16      2.85 o 
   6  -5   7       18.77       20.17      1.57 o 
   7  -5   7       76.82       78.16      3.71 o 
  -6  -4   7        6.69        4.28      1.12 o 
  -5  -4   7        6.88        8.38      1.29 o 
  -4  -4   7        1.61        1.82      0.77 o 
  -3  -4   7       47.33       47.32      1.80 o 
  -2  -4   7        3.08        4.23      0.49 o 
  -1  -4   7       81.02       85.07      2.55 o 
   0  -4   7        6.86        6.11      0.79 o 
   1  -4   7       70.27       77.89      2.28 o 
   2  -4   7       34.27       39.03      1.32 o 
   3  -4   7       17.51       16.88      1.19 o 
   4  -4   7       11.17       10.66      0.66 o 
   5  -4   7       68.95       68.05      2.14 o 
   6  -4   7        0.58        0.85      0.57 o 
   7  -4   7        0.15        0.39      0.63 o 
   8  -4   7        0.72        1.76      0.77 o 
  -7  -3   7        4.32        7.28      1.37 o 
  -6  -3   7       21.33       20.30      1.93 o 
  -5  -3   7        0.21        0.42      0.64 o 
  -4  -3   7        0.05        0.00      0.41 o 
  -3  -3   7       81.18       71.12      3.36 o 
  -2  -3   7      231.89      242.43      6.30 o 
  -1  -3   7      223.39      217.50      5.58 o 
   0  -3   7      169.40      152.44      4.02 o 
   1  -3   7       10.32       11.47      0.61 o 
   2  -3   7        3.74        2.47      1.16 o 
   3  -3   7       43.48       49.10      2.19 o 
   4  -3   7       49.42       50.18      2.28 o 
   5  -3   7        0.20        0.39      0.43 o 
   6  -3   7        0.51        0.32      0.39 o 
   7  -3   7        2.38        2.80      0.69 o 
   8  -3   7        5.12        5.38      0.90 o 
  -7  -2   7       22.75       19.87      1.95 o 
  -6  -2   7       22.11       21.77      1.92 o 
  -5  -2   7       15.47       15.78      1.56 o 
  -4  -2   7       59.36       48.45      2.70 o 
  -3  -2   7       54.44       49.70      1.68 o 
  -2  -2   7      969.72      896.46     21.22 o 
  -1  -2   7      440.09      454.73     10.98 o 
   0  -2   7      131.54      157.73      4.06 o 
   1  -2   7       15.68       20.11      0.78 o 
   2  -2   7       32.54       32.63      1.08 o 
   3  -2   7      154.43      166.92      4.23 o 
   4  -2   7       11.29       11.45      0.62 o 
   5  -2   7       89.95       90.03      2.61 o 
   6  -2   7       81.93       79.22      3.30 o 
   7  -2   7       21.73       21.19      1.46 o 
   8  -2   7       35.92       35.48      2.15 o 
   9  -2   7        0.85        1.79      1.05 o 
  -7  -1   7        3.16        2.77      0.96 o 
  -6  -1   7        0.01        0.49      0.63 o 
  -5  -1   7       27.63       25.91      1.93 o 
  -4  -1   7        8.43       25.72      1.81 o 
  -3  -1   7       11.58        9.21      1.04 o 
  -2  -1   7      217.99      174.89      4.47 o 
  -1  -1   7      754.62      858.57     20.22 o 
   0  -1   7        3.19        4.89      0.34 o 
   1  -1   7       24.68       41.94      1.26 o 
   2  -1   7       15.09       16.57      0.65 o 
   3  -1   7       79.34       85.86      2.33 o 
   4  -1   7      164.32      176.85      4.52 o 
   5  -1   7       15.85       12.79      1.45 o 
   6  -1   7       30.46       26.83      1.88 o 
   7  -1   7       75.18       66.45      3.03 o 
   8  -1   7        0.48        1.37      0.85 o 
   9  -1   7        0.02        0.00      0.74 o 
  -7   0   7       25.27       25.70      2.11 o 
  -6   0   7        0.09        0.61      0.57 o 
  -5   0   7        4.52        4.04      0.86 o 
  -4   0   7      112.21      110.66      4.76 o 
  -3   0   7      141.95      138.98      5.55 o 
  -2   0   7       43.69       37.28      1.16 o 
  -1   0   7      112.88      125.77      3.19 o 
   0   0   7       86.13       93.62      2.42 o 
   1   0   7      191.03      170.05      4.17 o 
   2   0   7        0.68        1.61      0.64 o 
   3   0   7       68.42       57.69      1.65 o 
   4   0   7       43.04       38.12      1.26 o 
   5   0   7       89.52       98.49      2.77 o 
   6   0   7        0.02        0.17      0.38 o 
   7   0   7        1.05        0.97      0.63 o 
   8   0   7       20.18       22.68      1.82 o 
   9   0   7        0.48        0.90      0.85 o 
  -7   1   7        2.43        2.20      0.85 o 
  -6   1   7       50.22       45.48      2.75 o 
  -5   1   7       58.89       58.09      3.05 o 
  -4   1   7      118.69      117.73      4.95 o 
  -3   1   7       55.89       48.06      2.42 o 
  -2   1   7       28.21       31.68      1.76 o 
  -1   1   7      273.69      251.70      8.96 o 
   0   1   7      834.96      915.03     21.42 o 
   1   1   7      194.06      204.91      5.45 o 
   2   1   7      764.10      839.02     19.48 o 
   3   1   7      649.82      745.80     14.20 o 
   4   1   7      356.73      410.91      9.95 o 
   5   1   7       24.01       24.98      1.04 o 
   6   1   7        3.63        2.30      0.57 o 
   7   1   7        1.73        1.26      0.60 o 
   8   1   7       11.80       13.49      1.40 o 
   9   1   7        0.09        0.00      0.66 o 
  -7   2   7        0.42        0.20      0.63 o 
  -6   2   7        6.03        5.83      1.02 o 
  -5   2   7       24.61       22.21      1.68 o 
  -4   2   7        5.51        5.61      0.86 o 
  -3   2   7       21.36       19.89      1.35 o 
  -2   2   7      435.79      480.86     16.59 o 
  -1   2   7       79.10       79.51      3.21 o 
   0   2   7       56.90       64.12      1.70 o 
   1   2   7      382.13      381.47      9.06 o 
   2   2   7       43.64       47.10      1.34 o 
   3   2   7      414.01      458.19      8.84 o 
   4   2   7        5.07        6.82      0.51 o 
   5   2   7        9.08       10.08      0.65 o 
   6   2   7       77.03       77.30      3.41 o 
   7   2   7        7.91        7.97      1.02 o 
   8   2   7       20.36       18.93      1.57 o 
   9   2   7       95.65      109.26      5.01 o 
  -7   3   7        0.62        0.30      0.69 o 
  -6   3   7       10.79        8.16      1.15 o 
  -5   3   7       17.80       16.21      1.46 o 
  -4   3   7       10.39        9.13      1.01 o 
  -3   3   7        0.02        0.00      0.30 o 
  -2   3   7        3.95        5.50      0.32 o 
  -1   3   7      490.44      485.10      9.33 o 
   0   3   7       58.57       52.92      1.21 o 
   1   3   7     1049.05     1023.92     19.41 o 
   2   3   7       26.56       18.79      2.30 o 
   3   3   7       57.79       56.45      1.35 o 
   4   3   7        1.99        6.08      0.79 o 
   5   3   7        2.25        2.88      0.41 o 
   6   3   7       18.31       17.89      1.35 o 
   7   3   7       20.95       18.61      1.46 o 
   8   3   7        8.93       11.48      1.29 o 
   9   3   7        2.78        1.73      0.82 o 
  -5   4   7        0.10        0.49      0.55 o 
  -4   4   7        0.31        0.15      0.29 o 
  -3   4   7       70.54       73.27      3.21 o 
  -2   4   7       49.45       47.28      1.16 o 
  -1   4   7       68.30       69.01      1.55 o 
   0   4   7      170.51      163.35      3.33 o 
   1   4   7       30.41       38.58      0.98 o 
   2   4   7      185.23      239.83      4.81 o 
   3   4   7        0.21        0.00      0.13 o 
   4   4   7        4.95        6.40      0.53 o 
   5   4   7      296.75      304.63     10.85 o 
   6   4   7       40.54       37.62      2.15 o 
   7   4   7        0.54        0.00      0.50 o 
   8   4   7        0.29        0.49      0.63 o 
   9   4   7        0.06        0.31      0.57 o 
  -7   5   7        0.03        1.04      0.74 o 
  -6   5   7       10.02       11.44      1.26 o 
  -5   5   7        6.09        6.51      0.91 o 
  -4   5   7       24.54       21.74      1.41 o 
  -3   5   7        0.83        1.05      0.44 o 
  -2   5   7       17.19       16.01      0.71 o 
  -1   5   7       14.80       14.73      0.76 o 
   0   5   7       10.77       10.67      0.44 o 
   1   5   7       16.58       13.36      0.61 o 
   2   5   7      154.97      155.23      3.27 o 
   3   5   7       14.83       13.19      0.57 o 
   4   5   7       89.49       90.46      3.87 o 
   5   5   7        0.54        0.20      0.44 o 
   6   5   7       11.14       11.52      1.23 o 
   7   5   7        0.06        0.64      0.60 o 
   8   5   7        3.54        4.46      0.96 o 
  -6   6   7        0.35        0.69      0.60 o 
  -5   6   7        0.78        0.49      0.53 o 
  -4   6   7      174.34      183.21      6.85 o 
  -3   6   7      254.61      239.83      8.58 o 
  -2   6   7        0.03        0.51      0.42 o 
  -1   6   7       27.83       26.83      1.06 o 
   0   6   7        5.45        4.90      0.64 o 
   1   6   7      115.48      112.77      3.12 o 
   2   6   7        0.55        0.44      0.22 o 
   3   6   7        6.98        8.33      0.70 o 
   4   6   7      404.53      399.49     14.13 o 
   5   6   7      288.66      298.06     10.97 o 
   6   6   7       19.16       20.26      1.68 o 
   7   6   7       19.87       19.18      1.67 o 
   8   6   7        0.03        0.42      0.63 o 
  -6   7   7        1.39        1.70      0.77 o 
  -5   7   7        1.57        1.30      0.64 o 
  -4   7   7        9.94        9.26      1.08 o 
  -3   7   7       56.25       45.16      2.36 o 
  -2   7   7       18.71       17.66      1.68 o 
  -1   7   7      167.38      157.58      5.96 o 
   0   7   7        7.12        8.55      1.49 o 
   1   7   7        2.84        2.02      0.38 o 
   2   7   7       27.46       23.12      1.15 o 
   3   7   7        8.03        7.95      0.90 o 
   4   7   7      147.43      154.42      6.34 o 
   5   7   7        0.02        0.00      0.52 o 
   6   7   7       43.81       48.98      2.91 o 
   7   7   7        6.81        7.64      1.24 o 
  -5   8   7        0.00        0.00      0.55 o 
  -4   8   7        8.67        6.19      0.96 o 
  -3   8   7      186.81      169.72      6.57 o 
  -2   8   7       25.98       21.91      1.57 o 
  -1   8   7        0.06        0.00      0.27 o 
   0   8   7       27.96       25.06      1.18 o 
   1   8   7        3.95        2.88      0.48 o 
   2   8   7        1.68        0.47      0.32 o 
   3   8   7        3.59        2.97      0.50 o 
   4   8   7      141.34      159.01      6.70 o 
   5   8   7      104.25      105.06      4.95 o 
   6   8   7        0.00        0.79      0.69 o 
  -4   9   7        1.90        1.21      0.74 o 
  -3   9   7       18.06       19.63      1.63 o 
  -2   9   7       19.93       22.17      1.68 o 
  -1   9   7        0.93        1.24      0.44 o 
   0   9   7       10.75       11.21      0.84 o 
   1   9   7       85.42       73.49      4.83 o 
   2   9   7       10.97        8.28      0.77 o 
   3   9   7        6.66        5.34      1.02 o 
   4   9   7       17.68       15.19      1.56 o 
   5   9   7       23.40       28.14      2.30 o 
  -2  10   7       18.27       18.68      1.62 o 
  -1  10   7        8.96        7.46      0.79 o 
   0  10   7        1.35        1.26      0.51 o 
   1  10   7        2.67        2.10      0.54 o 
   2  10   7       11.54        9.45      0.85 o 
   3  10   7       11.99       10.75      1.46 o 
   4  10   7        0.11        1.07      0.77 o 
  -1  -8   8        9.10        9.95      1.29 o 
   0  -8   8        3.39        5.01      1.05 o 
   1  -8   8        9.79       11.30      1.32 o 
   2  -8   8        0.03        0.00      0.58 o 
   3  -8   8        2.67        1.92      0.85 o 
  -2  -7   8        8.93        8.96      1.18 o 
  -1  -7   8        7.01        5.97      1.01 o 
   0  -7   8        2.83        3.73      0.85 o 
   1  -7   8       11.87       11.66      1.27 o 
   2  -7   8       47.78       44.25      2.53 o 
   3  -7   8       18.14       20.22      1.67 o 
   4  -7   8        4.31        5.99      1.01 o 
   5  -7   8       17.84       17.40      1.68 o 
  -4  -6   8        1.34        1.76      0.82 o 
  -3  -6   8        2.68        2.39      0.83 o 
  -2  -6   8       12.64       11.55      0.88 o 
  -1  -6   8       66.62       55.71      6.78 o 
   0  -6   8        2.29        0.35      0.58 o 
   1  -6   8        3.62        2.39      0.69 o 
   2  -6   8       16.32       12.70      1.21 o 
   3  -6   8       29.55       28.19      1.84 o 
   4  -6   8        4.52        4.61      0.83 o 
   5  -6   8       16.58       17.04      1.49 o 
   6  -6   8        4.22        3.74      0.94 o 
  -5  -5   8        4.00        6.37      1.24 o 
  -4  -5   8        0.97        1.73      0.77 o 
  -3  -5   8       14.14       11.96      1.35 o 
  -2  -5   8        8.59        7.85      0.98 o 
  -1  -5   8        3.28        4.24      0.56 o 
   0  -5   8        2.22        0.78      0.40 o 
   1  -5   8        2.04        1.33      0.36 o 
   2  -5   8       21.18       23.33      1.01 o 
   3  -5   8        3.17        4.10      0.72 o 
   4  -5   8        2.66        2.11      0.60 o 
   5  -5   8       11.25       14.10      1.24 o 
   6  -5   8       54.91       55.65      2.88 o 
   7  -5   8       31.86       31.69      2.15 o 
  -6  -4   8        3.74        4.13      1.13 o 
  -5  -4   8        2.00        0.91      0.77 o 
  -4  -4   8        1.17        2.14      0.80 o 
  -3  -4   8       14.39       12.43      1.27 o 
  -2  -4   8      180.36      169.50      4.64 o 
  -1  -4   8      411.04      403.09      9.98 o 
   0  -4   8       27.25       28.36      1.19 o 
   1  -4   8       21.65       23.58      1.41 o 
   2  -4   8        0.67        1.55      0.33 o 
   3  -4   8        0.84        0.54      0.27 o 
   4  -4   8        3.43        3.38      0.43 o 
   5  -4   8      222.69      226.44      5.86 o 
   6  -4   8      103.73      105.45      4.43 o 
   7  -4   8        2.82        2.19      0.80 o 
   8  -4   8        3.70        5.19      0.97 o 
  -6  -3   8        8.24       10.78      1.51 o 
  -5  -3   8        1.22        1.87      0.85 o 
  -4  -3   8       11.10        8.47      1.15 o 
  -3  -3   8       61.62       52.82      2.81 o 
  -2  -3   8        4.80        7.89      1.93 o 
  -1  -3   8       71.67       69.81      2.16 o 
   0  -3   8        4.67        5.11      0.47 o 
   1  -3   8        1.93        3.08      0.36 o 
   2  -3   8       36.07       46.43      1.49 o 
   3  -3   8      177.77      169.39      4.38 o 
   4  -3   8      169.49      170.36      4.45 o 
   5  -3   8        8.07        7.49      0.61 o 
   6  -3   8       74.48       73.59      2.37 o 
   7  -3   8       14.98       15.39      1.35 o 
   8  -3   8        2.92        4.06      0.85 o 
  -7  -2   8        0.17        0.00      0.75 o 
  -6  -2   8        0.00        0.79      0.71 o 
  -5  -2   8        1.95        3.63      0.94 o 
  -4  -2   8       29.04       24.19      1.87 o 
  -3  -2   8       46.61       47.60      2.58 o 
  -2  -2   8       67.76       62.78      1.97 o 
  -1  -2   8      601.64      662.51     15.80 o 
   0  -2   8      150.68      174.41      4.48 o 
   1  -2   8      161.16      153.89      3.95 o 
   2  -2   8      119.21      139.49      3.61 o 
   3  -2   8      251.78      245.27      6.16 o 
   4  -2   8        0.13        0.08      0.23 o 
   5  -2   8        6.26        7.25      0.81 o 
   6  -2   8      338.96      338.06      8.48 o 
   7  -2   8       98.93       90.66      3.90 o 
   8  -2   8        2.35        3.84      0.85 o 
  -7  -1   8        0.01        0.00      0.71 o 
  -6  -1   8        4.22        2.66      0.94 o 
  -5  -1   8       11.24       11.98      1.38 o 
  -4  -1   8       43.35       43.91      2.58 o 
  -3  -1   8       83.36       77.78      3.60 o 
  -2  -1   8      152.69      143.15      5.71 o 
  -1  -1   8      103.47      111.91      2.98 o 
   0  -1   8       31.26       28.83      0.98 o 
   1  -1   8     1259.76     1342.88     31.32 o 
   2  -1   8        6.63        9.91      0.51 o 
   3  -1   8       20.75       21.01      0.81 o 
   4  -1   8        0.30        0.18      0.21 o 
   5  -1   8       80.53       72.03      2.18 o 
   6  -1   8       85.55       84.21      3.62 o 
   7  -1   8       42.55       46.44      2.41 o 
   8  -1   8        8.71       13.03      1.52 o 
   9  -1   8        0.55        1.02      0.85 o 
  -7   0   8        2.46        3.47      1.02 o 
  -6   0   8        1.08        1.23      0.75 o 
  -5   0   8        7.71        8.43      1.15 o 
  -4   0   8        7.01        8.96      1.13 o 
  -3   0   8        0.44        0.66      0.49 o 
  -2   0   8      204.43      208.96      7.84 o 
  -1   0   8        2.09        2.28      0.20 o 
   0   0   8       46.68       57.59      1.59 o 
   1   0   8        8.78        5.71      0.34 o 
   2   0   8        2.32        2.11      0.37 o 
   3   0   8        0.54        0.19      0.16 o 
   4   0   8      579.98      597.85     14.24 o 
   5   0   8       64.44       69.75      2.12 o 
   6   0   8       17.84       18.47      1.34 o 
   7   0   8       20.90       26.35      1.87 o 
   8   0   8        4.77        5.03      1.02 o 
   9   0   8        0.63        2.14      0.94 o 
  -7   1   8        0.61        0.55      0.74 o 
  -6   1   8        1.01        0.71      0.71 o 
  -5   1   8       30.51       27.32      1.98 o 
  -4   1   8        0.61        1.34      0.63 o 
  -3   1   8        0.41        0.05      0.41 o 
  -2   1   8        0.18        0.00      0.31 o 
  -1   1   8       70.58       73.76      3.16 o 
   0   1   8        0.24        1.47      0.23 o 
   1   1   8       22.08       21.98      0.90 o 
   2   1   8        3.28        4.54      0.36 o 
   3   1   8      131.31      163.63      3.31 o 
   4   1   8       84.04       93.64      2.63 o 
   5   1   8       84.83       93.90      2.73 o 
   6   1   8       41.59       38.13      1.49 o 
   7   1   8        0.60        0.20      0.50 o 
   8   1   8        2.00        2.66      0.86 o 
   9   1   8        2.75        1.84      0.88 o 
  -7   2   8       19.21       17.64      1.76 o 
  -6   2   8        3.23        1.56      0.80 o 
  -5   2   8        0.98        0.30      0.58 o 
  -4   2   8        1.00        2.92      0.72 o 
  -3   2   8        1.92        0.75      0.50 o 
  -2   2   8      233.51      267.00      9.65 o 
  -1   2   8       24.46       28.12      1.54 o 
   0   2   8      295.65      317.32      7.59 o 
   1   2   8        5.76       15.24      0.58 o 
   2   2   8       15.05       15.84      0.60 o 
   3   2   8      121.13      139.59      2.88 o 
   4   2   8        0.18        0.00      0.18 o 
   5   2   8        0.07        0.05      0.27 o 
   6   2   8       16.42       17.17      0.95 o 
   7   2   8       10.71       10.25      1.16 o 
   8   2   8        4.69        4.72      0.93 o 
   9   2   8       12.82       14.15      1.54 o 
  -7   3   8        0.95        1.70      0.82 o 
  -6   3   8        0.18        0.00      0.55 o 
  -5   3   8        1.26        1.13      0.61 o 
  -4   3   8       92.44       92.62      4.06 o 
  -3   3   8        2.12        0.53      0.44 o 
  -2   3   8       87.01       90.30      3.71 o 
  -1   3   8      221.49      203.27      4.07 o 
   0   3   8      288.68      292.35      5.73 o 
   1   3   8       48.76       59.21      1.35 o 
   2   3   8        0.06        0.69      0.37 o 
   3   3   8       59.79       73.84      1.69 o 
   4   3   8      241.75      209.72      5.37 o 
   5   3   8       56.42       46.77      1.64 o 
   6   3   8       23.77       22.79      1.54 o 
   7   3   8      416.70      371.52     13.24 o 
   8   3   8        9.62        9.18      1.19 o 
   9   3   8       36.19       30.42      2.26 o 
  -5   4   8       14.24       15.70      1.38 o 
  -4   4   8       22.04       20.77      1.03 o 
  -3   4   8       15.40       13.30      0.74 o 
  -2   4   8        0.21        0.47      0.23 o 
  -1   4   8      316.77      326.18      6.40 o 
   0   4   8       56.72       55.98      1.32 o 
   1   4   8       77.39       80.48      1.79 o 
   2   4   8      260.85      251.19      6.13 o 
   3   4   8      109.65      129.23      3.47 o 
   4   4   8       13.68       11.80      0.79 o 
   5   4   8      127.39      120.93      4.54 o 
   6   4   8       31.19       31.46      1.93 o 
   7   4   8        3.94        2.69      0.77 o 
   8   4   8        6.91        5.50      0.99 o 
   9   4   8       15.69       15.36      1.62 o 
  -6   5   8        0.40        0.00      0.53 o 
  -5   5   8        0.97        0.66      0.55 o 
  -4   5   8        0.29        0.82      0.52 o 
  -3   5   8       92.31       90.41      3.66 o 
  -2   5   8        1.44        1.15      0.42 o 
  -1   5   8        5.75        5.49      0.34 o 
   0   5   8        3.98        4.20      0.30 o 
   1   5   8        2.05        3.88      0.32 o 
   2   5   8       34.82       27.00      0.83 o 
   3   5   8      128.19      127.17      2.80 o 
   4   5   8       28.46       31.45      1.29 o 
   5   5   8       85.40       85.91      3.85 o 
   6   5   8        1.05        1.21      0.68 o 
   7   5   8        1.19        0.49      0.60 o 
   8   5   8        0.01        0.00      0.50 o 
  -6   6   8       18.17       18.46      1.59 o 
  -5   6   8       18.61       20.42      1.56 o 
  -4   6   8       17.11       21.69      1.52 o 
  -3   6   8      179.25      161.10      6.08 o 
  -2   6   8       37.44       34.55      1.86 o 
  -1   6   8        1.64        1.10      0.30 o 
   0   6   8       62.26       57.88      1.83 o 
   1   6   8       14.13       13.54      1.04 o 
   2   6   8      112.99      108.54      2.46 o 
   3   6   8       38.65       39.58      1.19 o 
   4   6   8      160.84      167.66      6.60 o 
   5   6   8      254.32      273.66     10.17 o 
   6   6   8       46.17       48.70      2.74 o 
   7   6   8        6.77        4.81      0.96 o 
   8   6   8        2.62        3.91      0.96 o 
  -5   7   8        1.39        2.69      0.82 o 
  -4   7   8        5.62        6.27      0.96 o 
  -3   7   8       10.38       10.89      1.10 o 
  -2   7   8       66.54       57.33      2.70 o 
  -1   7   8        0.06        0.00      0.27 o 
   0   7   8        3.89        4.31      0.68 o 
   1   7   8       49.77       44.22      1.60 o 
   2   7   8        0.89        1.24      0.36 o 
   3   7   8        5.45        5.65      0.95 o 
   4   7   8       77.62       79.18      3.82 o 
   5   7   8       17.68       20.42      1.73 o 
   6   7   8       22.65       25.81      2.00 o 
   7   7   8        3.80        5.53      1.05 o 
  -5   8   8        0.08        0.00      0.61 o 
  -4   8   8       10.05        9.13      1.13 o 
  -3   8   8       16.88       13.96      1.29 o 
  -2   8   8        4.19        3.84      0.80 o 
  -1   8   8        0.68        0.35      0.27 o 
   0   8   8        0.00        0.00      0.29 o 
   1   8   8        1.19        0.54      0.32 o 
   2   8   8        0.00        0.42      0.32 o 
   3   8   8        0.05        0.00      0.30 o 
   4   8   8        7.26        8.44      1.24 o 
   5   8   8       34.66       37.04      2.52 o 
   6   8   8       12.05       14.70      1.67 o 
  -3   9   8       52.27       48.84      2.70 o 
  -2   9   8       11.21       11.04      1.24 o 
  -1   9   8        0.35        0.00      0.33 o 
   0   9   8        1.47        2.25      0.49 o 
   1   9   8       11.44       11.72      0.86 o 
   2   9   8       14.88       13.36      0.93 o 
   3   9   8      118.68      108.22      3.34 o 
   4   9   8       39.58       47.13      2.96 o 
   5   9   8       20.27       24.38      2.15 o 
  -2  10   8       28.70       28.88      2.03 o 
  -1  10   8       13.63       15.42      1.46 o 
   0  10   8        5.54        5.02      0.67 o 
   1  10   8       19.70       16.16      1.07 o 
   2  10   8        0.36        0.74      0.44 o 
   3  10   8       13.95       12.67      1.51 o 
   4  10   8        2.90        4.54      1.13 o 
   0  -8   9        0.09        0.57      0.68 o 
   1  -8   9        0.05        0.25      0.66 o 
   2  -8   9        2.86        2.55      0.86 o 
  -1  -7   9       15.83       18.28      1.59 o 
   0  -7   9        0.38        0.83      0.64 o 
   1  -7   9        0.65        0.00      0.55 o 
   2  -7   9        8.44        9.20      1.13 o 
   3  -7   9       14.76       13.32      1.34 o 
   4  -7   9       75.16       69.56      3.51 o 
   5  -7   9        0.00        0.00      0.72 o 
  -4  -6   9        0.62        1.79      0.88 o 
  -3  -6   9        3.07        3.47      0.97 o 
  -2  -6   9        0.16        0.00      0.49 o 
  -1  -6   9        0.83        0.44      0.52 o 
   0  -6   9       46.05       42.98      2.37 o 
   1  -6   9        3.01        4.81      0.85 o 
   2  -6   9        6.36        4.50      0.86 o 
   3  -6   9       94.73       93.95      4.13 o 
   4  -6   9        3.91        3.62      0.80 o 
   5  -6   9        4.27        4.29      0.93 o 
   6  -6   9        2.81        2.31      0.83 o 
  -5  -5   9        6.63        9.01      1.46 o 
  -4  -5   9        3.00        2.52      0.85 o 
  -3  -5   9       38.57       41.00      2.58 o 
  -2  -5   9        5.55        2.67      0.79 o 
  -1  -5   9       71.70       66.87      2.27 o 
   0  -5   9      156.15      139.35      3.95 o 
   1  -5   9      116.37      104.21      3.03 o 
   2  -5   9       43.15       44.52      1.58 o 
   3  -5   9       13.66       15.88      1.27 o 
   4  -5   9        5.78        6.04      0.90 o 
   5  -5   9        4.54        3.85      0.80 o 
   6  -5   9       93.02      109.18      4.72 o 
   7  -5   9       14.09       16.16      1.57 o 
  -5  -4   9        2.58        2.59      0.99 o 
  -4  -4   9        6.57        7.84      1.23 o 
  -3  -4   9        3.63        4.64      0.96 o 
  -2  -4   9       47.45       46.99      2.67 o 
  -1  -4   9        4.17        4.07      0.54 o 
   0  -4   9        3.40        2.95      0.46 o 
   1  -4   9        0.59        0.91      1.17 o 
   2  -4   9        0.95        0.66      0.29 o 
   3  -4   9        2.97        3.28      0.40 o 
   4  -4   9       22.78       26.11      1.13 o 
   5  -4   9        4.78        5.45      0.58 o 
   6  -4   9       49.73       53.17      2.70 o 
   7  -4   9       76.20       83.59      3.91 o 
   8  -4   9        7.33        7.26      1.16 o 
  -6  -3   9        0.16        0.00      0.69 o 
  -5  -3   9        7.10        4.64      1.05 o 
  -4  -3   9        1.15        1.73      0.74 o 
  -3  -3   9        5.19        9.43      1.19 o 
  -2  -3   9       72.23       67.16      3.35 o 
  -1  -3   9       67.71       62.42      2.01 o 
   0  -3   9        1.72        2.97      0.40 o 
   1  -3   9        0.33        0.08      0.26 o 
   2  -3   9        8.90        8.06      0.55 o 
   3  -3   9       28.42       31.96      1.19 o 
   4  -3   9       26.24       28.29      1.14 o 
   5  -3   9       13.20       10.85      0.74 o 
   6  -3   9      113.40      122.31      3.53 o 
   7  -3   9        2.89        2.75      0.65 o 
   8  -3   9        1.38        0.91      0.64 o 
  -6  -2   9        2.81        1.78      0.93 o 
  -5  -2   9        0.01        0.63      0.68 o 
  -4  -2   9       12.72        8.94      1.18 o 
  -3  -2   9      194.88      167.06      6.79 o 
  -2  -2   9       87.85       97.28      4.32 o 
  -1  -2   9       40.45       46.69      2.66 o 
   0  -2   9      231.96      259.06      6.47 o 
   1  -2   9       17.06       18.52      0.79 o 
   2  -2   9       28.63       18.10      0.80 o 
   3  -2   9        2.09        0.81      0.25 o 
   4  -2   9      111.13      108.03      2.99 o 
   5  -2   9      392.84      383.83      9.45 o 
   6  -2   9        0.10        0.74      0.43 o 
   7  -2   9       46.37       46.94      1.79 o 
   8  -2   9        0.54        0.52      0.58 o 
  -7  -1   9        0.07        0.00      0.66 o 
  -6  -1   9        0.86        0.94      0.77 o 
  -5  -1   9        5.03        4.34      0.99 o 
  -4  -1   9       24.81       22.46      1.81 o 
  -3  -1   9      201.62      188.96      7.47 o 
  -2  -1   9        1.51        1.46      0.58 o 
  -1  -1   9       10.27        9.31      1.02 o 
   0  -1   9      115.66      108.81      2.90 o 
   1  -1   9      230.78      268.69      6.57 o 
   2  -1   9        3.23        3.13      0.42 o 
   3  -1   9       19.42       14.36      0.68 o 
   4  -1   9      413.00      405.65      9.85 o 
   5  -1   9      149.43      137.77      3.74 o 
   6  -1   9        4.65        5.33      0.56 o 
   7  -1   9        4.27        4.10      0.59 o 
   9  -1   9        0.22        0.00      0.80 o 
  -7   0   9        0.35        0.00      0.69 o 
  -6   0   9        0.01        0.00      0.63 o 
  -5   0   9       14.72       17.12      1.62 o 
  -4   0   9        0.53        1.32      0.61 o 
  -3   0   9       83.91       98.96      4.40 o 
  -2   0   9        8.34       11.74      1.12 o 
  -1   0   9      929.17      961.40     32.54 o 
   0   0   9       56.76       61.61      1.72 o 
   1   0   9       24.86       20.11      0.72 o 
   2   0   9     1000.96     1049.56     24.55 o 
   3   0   9      125.28      126.96      3.32 o 
   4   0   9       17.28       15.85      1.54 o 
   5   0   9       14.72       16.23      1.19 o 
   6   0   9       19.06       17.79      0.91 o 
   7   0   9        2.46        2.89      0.71 o 
   8   0   9        7.94       10.63      1.37 o 
   9   0   9        1.83        2.77      1.04 o 
  -7   1   9        1.54        0.77      0.79 o 
  -6   1   9       34.44       34.18      2.45 o 
  -5   1   9        0.98        0.61      0.66 o 
  -4   1   9       48.56       41.85      2.47 o 
  -3   1   9       62.99       63.15      3.14 o 
  -2   1   9        2.11        2.03      0.57 o 
  -1   1   9        8.61       11.29      1.01 o 
   0   1   9      894.69      995.83     23.33 o 
   1   1   9      412.71      436.11     10.38 o 
   2   1   9     1352.15     1382.94     26.14 o 
   3   1   9        5.32        4.34      0.26 o 
   4   1   9       39.60       43.63      1.47 o 
   5   1   9       21.19       20.39      1.25 o 
   6   1   9        3.61        4.41      0.71 o 
   7   1   9       51.83       50.10      2.70 o 
   8   1   9        6.64        3.41      0.94 o 
   9   1   9        0.00        0.00      0.69 o 
  -7   2   9        1.04        0.35      0.77 o 
  -6   2   9        6.51        6.52      1.16 o 
  -5   2   9        2.22        4.97      0.96 o 
  -4   2   9        2.73        3.18      0.72 o 
  -3   2   9        2.94        2.58      0.68 o 
  -2   2   9       88.27       89.34      3.84 o 
  -1   2   9       75.49       70.77      3.10 o 
   0   2   9      107.82      118.63      3.02 o 
   1   2   9      406.18      419.29      9.98 o 
   2   2   9       28.03       29.52      1.00 o 
   3   2   9        0.25        1.58      0.20 o 
   4   2   9      142.12      149.32      3.97 o 
   5   2   9        1.59        0.78      0.30 o 
   6   2   9        7.19        6.79      0.63 o 
   7   2   9        0.34        0.58      0.52 o 
   8   2   9        9.69        8.11      1.13 o 
   9   2   9        0.12        0.09      0.64 o 
  -7   3   9        3.33        4.15      1.12 o 
  -6   3   9        0.00        0.02      0.63 o 
  -5   3   9        0.59        1.46      0.63 o 
  -4   3   9       22.60       29.04      1.95 o 
  -3   3   9        0.89        0.72      0.49 o 
  -2   3   9      195.92      184.95      6.93 o 
  -1   3   9      844.87      867.11     20.38 o 
   0   3   9      736.38      769.60     14.69 o 
   1   3   9       70.59       95.22      2.04 o 
   2   3   9       40.32       40.92      1.04 o 
   3   3   9        9.51        9.64      0.43 o 
   4   3   9        2.47        1.28      0.21 o 
   5   3   9        0.56        0.17      0.25 o 
   6   3   9       43.74       42.97      1.65 o 
   7   3   9        0.35        0.25      0.49 o 
   8   3   9        8.56        7.15      1.10 o 
   9   3   9       22.11       22.89      1.95 o 
  -5   4   9       16.14       17.01      1.57 o 
  -4   4   9        9.75        9.31      1.07 o 
  -3   4   9        1.56        2.44      0.40 o 
  -2   4   9        0.69        1.12      0.29 o 
  -1   4   9       59.23       53.18      2.70 o 
   0   4   9       19.35       18.43      0.60 o 
   1   4   9       51.12       47.60      1.18 o 
   2   4   9        2.17        1.33      0.20 o 
   3   4   9      105.34      116.35      2.55 o 
   4   4   9      107.61      104.14      2.35 o 
   5   4   9      348.03      361.74      9.06 o 
   6   4   9        0.57        0.16      0.49 o 
   7   4   9      202.90      186.73      7.31 o 
   8   4   9       40.11       39.47      2.47 o 
   9   4   9        4.91        5.52      1.12 o 
  -6   5   9       11.60       11.93      1.32 o 
  -5   5   9       51.37       52.36      2.67 o 
  -4   5   9        5.61        5.66      0.88 o 
  -3   5   9        2.17        2.17      0.57 o 
  -2   5   9       42.43       43.63      1.48 o 
  -1   5   9        1.45        1.28      0.28 o 
   0   5   9       46.85       52.08      1.29 o 
   1   5   9       73.72       68.79      1.63 o 
   2   5   9       89.76       97.18      2.66 o 
   3   5   9     1138.09     1174.91     22.43 o 
   4   5   9        7.54        6.38      0.83 o 
   5   5   9      549.65      549.59     13.47 o 
   6   5   9        0.85        0.24      0.60 o 
   7   5   9        0.80        0.20      0.55 o 
   8   5   9        0.01        0.47      0.64 o 
  -6   6   9        3.46        2.64      0.86 o 
  -5   6   9       32.97       31.99      2.03 o 
  -4   6   9        0.69        0.93      0.57 o 
  -3   6   9       97.62      102.76      4.24 o 
  -2   6   9       48.69       48.95      2.37 o 
  -1   6   9        2.16        2.20      0.53 o 
   0   6   9       15.94       16.12      0.79 o 
   1   6   9      193.69      207.78      6.48 o 
   2   6   9        2.88        2.99      0.36 o 
   3   6   9       40.26       36.42      1.12 o 
   4   6   9       92.92       87.40      2.15 o 
   5   6   9      179.38      190.97      7.45 o 
   6   6   9       11.27       11.65      1.30 o 
   7   6   9        0.05        0.00      0.42 o 
   8   6   9       12.74       16.63      1.65 o 
  -5   7   9        2.60        2.63      0.77 o 
  -4   7   9        0.78        0.50      0.55 o 
  -3   7   9        1.96        2.08      0.66 o 
  -2   7   9       21.46       21.84      1.51 o 
  -1   7   9       17.35       20.19      1.41 o 
   0   7   9        3.85        4.84      0.52 o 
   1   7   9       65.23       64.67      2.91 o 
   2   7   9       88.76       79.45      2.46 o 
   3   7   9       15.48       15.54      0.89 o 
   4   7   9       23.17       28.27      1.98 o 
   5   7   9       11.08       10.60      1.27 o 
   6   7   9        2.23        2.15      0.79 o 
   7   7   9        1.32        2.31      0.83 o 
  -4   8   9        1.91        0.52      0.57 o 
  -3   8   9        4.92        4.61      0.85 o 
  -2   8   9       15.76       13.05      1.24 o 
  -1   8   9        4.00        3.07      0.68 o 
   0   8   9        2.20        0.64      0.74 o 
   1   8   9       19.89       19.51      1.05 o 
   2   8   9       78.58       75.52      2.46 o 
   3   8   9        0.85        0.70      0.36 o 
   4   8   9       19.54       20.63      1.78 o 
   5   8   9       15.90       17.56      1.70 o 
   6   8   9        5.60        7.64      1.27 o 
  -3   9   9        1.06        1.97      0.79 o 
  -2   9   9        0.05        0.19      0.55 o 
  -1   9   9        4.24        4.34      0.86 o 
   0   9   9        0.02        0.56      0.38 o 
   1   9   9        6.59        4.21      0.60 o 
   2   9   9        6.47        5.91      0.72 o 
   3   9   9        2.64        3.69      0.72 o 
   4   9   9        3.50        3.16      0.96 o 
   5   9   9        6.59        7.53      1.30 o 
  -1  10   9        7.53        7.25      1.12 o 
   0  10   9        1.42        0.83      0.60 o 
   1  10   9        7.89        6.64      0.75 o 
   2  10   9        0.02        0.00      0.38 o 
   3  10   9       23.25       24.39      1.32 o 
   0  -7  10        0.22        0.14      0.57 o 
   1  -7  10        1.69        1.81      0.74 o 
   2  -7  10        3.54        5.47      0.97 o 
   3  -7  10        6.30        5.42      1.02 o 
   4  -7  10        4.82        4.78      1.05 o 
  -3  -6  10        5.42        4.56      1.08 o 
  -2  -6  10        0.80        1.92      0.82 o 
   0  -6  10       35.38       31.06      1.98 o 
   1  -6  10        7.03        8.94      1.05 o 
   2  -6  10       50.60       45.24      2.45 o 
   3  -6  10        0.95        1.45      0.71 o 
   4  -6  10        0.54        1.01      0.69 o 
   5  -6  10       16.80       18.02      1.57 o 
   6  -6  10        0.56        0.00      0.69 o 
  -4  -5  10        0.64        0.57      0.74 o 
  -3  -5  10        7.74        7.12      1.21 o 
  -2  -5  10       28.01       29.35      2.09 o 
  -1  -5  10       32.34       34.16      2.23 o 
   0  -5  10        1.34        0.74      0.38 o 
   1  -5  10       24.99       23.17      1.54 o 
   2  -5  10        6.67        6.42      0.68 o 
   3  -5  10        0.00        0.09      0.44 o 
   4  -5  10        0.46        0.13      0.49 o 
   5  -5  10        4.19        4.15      0.80 o 
   6  -5  10        0.48        0.00      0.52 o 
   7  -5  10        0.54        1.79      0.79 o 
  -5  -4  10        4.74        3.51      1.12 o 
  -4  -4  10        3.98        4.17      1.07 o 
  -3  -4  10       17.62       22.02      1.82 o 
  -2  -4  10      125.21      109.10      4.90 o 
  -1  -4  10        0.49        0.22      0.50 o 
   0  -4  10       16.74       16.55      0.91 o 
   1  -4  10       22.41       26.39      1.15 o 
   2  -4  10        0.10        0.36      0.31 o 
   3  -4  10        0.26        0.24      0.37 o 
   4  -4  10       79.74       80.44      3.47 o 
   5  -4  10       15.28       15.63      1.27 o 
   6  -4  10        8.80        8.08      1.05 o 
   7  -4  10      124.14      134.16      5.63 o 
  -5  -3  10        0.32        0.64      0.72 o 
  -4  -3  10        4.53        3.30      1.02 o 
  -3  -3  10       48.60       41.00      2.58 o 
  -2  -3  10       82.86       86.34      4.06 o 
  -1  -3  10       68.47       73.93      3.51 o 
   0  -3  10        5.98        4.64      0.64 o 
   1  -3  10        0.17        0.51      0.27 o 
   2  -3  10       10.81        7.96      0.58 o 
   3  -3  10       16.83       18.36      0.87 o 
   4  -3  10      281.27      285.67      7.19 o 
   5  -3  10       23.91       26.41      1.24 o 
   6  -3  10      126.14      122.60      3.58 o 
   7  -3  10       20.64       21.68      2.52 o 
   8  -3  10        0.26        0.85      0.74 o 
  -6  -2  10        0.65        1.43      0.90 o 
  -5  -2  10        0.94        0.00      0.60 o 
  -4  -2  10       29.38       28.03      2.11 o 
  -3  -2  10      399.12      364.42     13.46 o 
  -2  -2  10      428.20      447.47     16.03 o 
  -1  -2  10        0.18        0.03      0.41 o 
   0  -2  10       35.76       47.16      1.55 o 
   1  -2  10       39.92       44.50      1.47 o 
   2  -2  10      184.73      219.44      5.54 o 
   3  -2  10      112.80      122.76      3.31 o 
   4  -2  10      290.77      283.87      7.10 o 
   5  -2  10      405.75      412.54     10.16 o 
   6  -2  10      148.74      140.59      3.96 o 
   7  -2  10        0.64        0.18      0.42 o 
   8  -2  10        8.20        8.33      1.13 o 
  -6  -1  10        0.30        0.39      0.77 o 
  -5  -1  10        4.52        4.07      1.01 o 
  -4  -1  10        2.67        3.00      0.86 o 
  -3  -1  10        4.15        6.01      1.05 o 
  -2  -1  10       64.01       60.90      3.10 o 
  -1  -1  10       62.88       61.40      2.99 o 
   0  -1  10       27.33       35.06      2.03 o 
   1  -1  10       85.85      100.41      2.71 o 
   2  -1  10        0.32        0.71      0.23 o 
   3  -1  10       32.57       34.94      1.56 o 
   4  -1  10       10.10       11.54      0.69 o 
   5  -1  10       21.45       19.16      1.36 o 
   6  -1  10        1.34        1.89      0.66 o 
   7  -1  10        2.45        3.06      0.54 o 
  -6   0  10        1.31        1.05      0.80 o 
  -5   0  10        1.33        2.12      0.83 o 
  -4   0  10       30.92       31.27      2.20 o 
  -3   0  10       84.02       87.80      4.13 o 
  -2   0  10        0.77        1.87      0.63 o 
  -1   0  10        2.01        0.60      0.44 o 
   0   0  10        8.25       10.27      0.97 o 
   1   0  10       12.72       12.60      0.56 o 
   2   0  10        1.21        0.12      0.25 o 
   3   0  10        5.05        7.05      0.47 o 
   4   0  10        7.68        9.41      0.60 o 
   5   0  10       11.67       10.97      0.98 o 
   6   0  10        6.17        4.81      0.58 o 
   7   0  10        2.99        4.63      0.64 o 
   8   0  10        0.52        0.19      0.66 o 
   9   0  10       13.09       15.47      1.73 o 
  -6   1  10        0.05        0.00      0.64 o 
  -5   1  10        5.62        7.94      1.21 o 
  -4   1  10       69.97       73.79      3.71 o 
  -3   1  10       16.57       20.26      1.65 o 
  -2   1  10       18.50       22.20      1.60 o 
  -1   1  10       51.78       53.98      2.66 o 
   0   1  10        0.28        0.85      0.41 o 
   1   1  10        8.97       11.55      0.54 o 
   2   1  10        8.67        7.11      0.59 o 
   3   1  10      257.50      285.18     10.09 o 
   4   1  10        9.22        7.25      0.56 o 
   5   1  10       10.27       10.17      0.69 o 
   6   1  10        4.70        4.99      0.72 o 
   7   1  10       31.40       35.85      1.56 o 
   8   1  10        8.60        9.70      1.32 o 
   9   1  10        3.16        2.55      0.97 o 
  -6   2  10        9.03        6.96      1.26 o 
  -5   2  10        7.65        7.09      1.15 o 
  -4   2  10        0.52        0.52      0.57 o 
  -3   2  10       22.44       26.21      1.82 o 
  -2   2  10        3.07        4.43      0.75 o 
  -1   2  10       11.28       10.28      0.99 o 
   0   2  10     1229.03     1247.45     41.75 o 
   1   2  10        0.39        0.22      0.13 o 
   2   2  10       10.44       10.62      0.43 o 
   3   2  10      362.29      356.90      8.55 o 
   4   2  10        1.44        1.00      0.35 o 
   5   2  10       51.03       53.27      1.81 o 
   6   2  10       11.41       11.54      0.82 o 
   7   2  10       14.30       11.36      0.91 o 
   8   2  10       57.72       56.52      3.13 o 
   9   2  10        0.14        0.00      0.66 o 
  -6   3  10        0.04        0.00      0.61 o 
  -5   3  10        1.15        2.44      0.83 o 
  -4   3  10       17.56       18.35      1.59 o 
  -3   3  10        8.85       11.71      1.18 o 
  -2   3  10       43.39       44.33      2.30 o 
  -1   3  10        5.74        4.21      0.64 o 
   0   3  10       36.85       41.39      1.35 o 
   1   3  10      116.53      118.65      2.51 o 
   2   3  10       22.39       22.25      0.68 o 
   3   3  10      136.53      135.16      4.03 o 
   4   3  10       20.76       22.28      0.98 o 
   5   3  10        5.57        7.35      1.14 o 
   6   3  10        1.36        0.95      0.37 o 
   7   3  10        6.49        5.88      0.91 o 
   8   3  10        8.66        7.26      1.16 o 
   9   3  10        7.48        7.53      1.24 o 
  -4   4  10       44.40       35.29      2.22 o 
  -3   4  10       37.17       38.39      1.52 o 
  -2   4  10       95.85       95.86      2.77 o 
  -1   4  10        0.29        0.30      0.30 o 
   0   4  10       15.64       15.45      0.71 o 
   1   4  10       25.96       23.27      0.73 o 
   2   4  10       67.27       53.22      4.39 o 
   3   4  10       54.42       53.57      1.40 o 
   4   4  10       93.90       94.80      2.47 o 
   5   4  10       51.97       52.75      1.84 o 
   6   4  10        5.35        5.21      0.62 o 
   7   4  10      119.52      117.15      5.03 o 
   8   4  10       65.01       70.55      3.58 o 
  -6   5  10        1.75        2.70      0.83 o 
  -5   5  10       65.60       68.56      3.29 o 
  -4   5  10       72.97       73.56      3.36 o 
  -3   5  10       30.36       33.45      1.89 o 
  -2   5  10       14.69       13.31      0.76 o 
  -1   5  10        4.05        4.09      0.42 o 
   0   5  10       15.96       13.62      0.68 o 
   1   5  10       64.56       62.05      1.52 o 
   2   5  10      418.05      424.21      8.35 o 
   3   5  10       10.32        9.97      0.55 o 
   4   5  10       78.74       78.58      1.95 o 
   5   5  10       89.20       88.59      2.80 o 
   6   5  10      330.34      331.12     12.01 o 
   7   5  10        0.08        0.00      0.55 o 
   8   5  10        0.24        0.11      0.57 o 
  -5   6  10        1.03        0.68      0.63 o 
  -4   6  10        9.12        9.31      1.10 o 
  -3   6  10       33.78       34.11      1.98 o 
  -2   6  10        6.97        5.79      0.80 o 
  -1   6  10        0.47        0.46      0.39 o 
   0   6  10      144.24      129.88      4.97 o 
   1   6  10      257.38      244.47      5.00 o 
   2   6  10       86.69       95.61      2.70 o 
   3   6  10      517.89      504.21      9.95 o 
   4   6  10       27.15       25.67      0.97 o 
   5   6  10       77.11       89.70      4.10 o 
   6   6  10        5.18        7.37      1.12 o 
   7   6  10        0.00        0.13      0.57 o 
   8   6  10        0.67        2.12      0.90 o 
  -5   7  10        0.02        0.17      0.58 o 
  -4   7  10        0.04        0.79      0.60 o 
  -3   7  10        0.25        0.22      0.49 o 
  -2   7  10        5.36        3.29      0.71 o 
  -1   7  10       48.78       45.09      2.30 o 
   0   7  10        9.20       11.92      1.10 o 
   1   7  10       19.58       17.07      1.71 o 
   2   7  10        3.81        5.18      0.57 o 
   3   7  10        0.27        0.48      0.35 o 
   4   7  10       19.15       21.04      1.07 o 
   5   7  10        0.19        0.00      0.47 o 
   6   7  10        1.28        2.89      0.85 o 
   7   7  10       12.11       19.08      1.84 o 
  -4   8  10        0.01        0.00      0.53 o 
  -3   8  10        1.61        1.97      0.71 o 
  -2   8  10        0.00        0.44      0.50 o 
  -1   8  10        0.00        0.46      0.50 o 
   0   8  10       64.88       59.19      2.89 o 
   1   8  10      138.01      123.61      5.00 o 
   2   8  10       43.26       46.08      1.82 o 
   3   8  10        9.09        7.88      0.72 o 
   4   8  10        1.11        2.22      0.62 o 
   5   8  10        3.47        3.36      0.93 o 
   6   8  10        1.84        3.32      0.99 o 
  -3   9  10       10.25        9.34      1.26 o 
  -2   9  10        1.12        1.07      0.69 o 
  -1   9  10        2.06        2.01      0.71 o 
   0   9  10       40.01       41.64      2.37 o 
   1   9  10        5.61        8.15      1.06 o 
   2   9  10        2.41        1.91      0.48 o 
   3   9  10        1.97        1.16      0.45 o 
   4   9  10       25.16       28.80      2.22 o 
   5   9  10        0.09        0.91      0.72 o 
  -1  10  10       12.57       13.24      1.40 o 
   0  10  10        1.89        1.30      0.68 o 
   1  10  10       10.27        8.88      1.18 o 
   2  10  10        0.17        0.48      0.42 o 
   3  10  10        7.34        8.64      0.84 o 
   1  -7  11        6.82        6.13      1.02 o 
   2  -7  11        0.02        0.00      0.49 o 
   3  -7  11        3.96        4.02      0.93 o 
  -2  -6  11        0.00        0.58      0.74 o 
   1  -6  11       12.22       11.59      1.21 o 
   2  -6  11       21.17       22.34      1.68 o 
   3  -6  11        5.81        4.61      0.90 o 
   4  -6  11        0.08        0.00      0.46 o 
   5  -6  11        0.68        0.53      0.69 o 
  -3  -5  11        0.17        0.00      0.61 o 
  -2  -5  11       18.32       15.75      1.57 o 
  -1  -5  11        2.21        2.04      0.79 o 
   0  -5  11       42.74       37.56      2.30 o 
   1  -5  11        1.03        0.69      0.39 o 
   2  -5  11       10.83       10.05      1.07 o 
   3  -5  11       23.53       21.62      1.57 o 
   4  -5  11        0.18        0.86      0.58 o 
   5  -5  11        0.67        0.39      0.60 o 
   6  -5  11        6.55        5.94      1.02 o 
  -4  -4  11        5.54        3.16      1.02 o 
  -3  -4  11       14.08       15.20      1.65 o 
  -2  -4  11        1.04        0.00      0.57 o 
  -1  -4  11       29.31       25.75      1.95 o 
   0  -4  11        0.82        0.31      0.53 o 
   1  -4  11       14.99       14.50      0.85 o 
   2  -4  11        9.70        7.89      0.65 o 
   3  -4  11        0.21        1.38      0.67 o 
   4  -4  11        0.74        1.29      0.41 o 
   5  -4  11        0.57        0.85      0.64 o 
   6  -4  11       12.36       12.43      1.32 o 
   7  -4  11       29.25       32.42      2.22 o 
  -5  -3  11       18.51       17.29      1.84 o 
  -4  -3  11        4.12        8.02      1.32 o 
  -3  -3  11        6.95        4.72      1.07 o 
  -2  -3  11      122.30      118.22      5.23 o 
  -1  -3  11      117.76      128.53      5.52 o 
   0  -3  11        0.15        0.33      0.50 o 
   1  -3  11       10.62       14.04      0.88 o 
   2  -3  11        0.63        0.58      0.30 o 
   3  -3  11       14.74       17.87      0.90 o 
   4  -3  11      113.15      115.86      3.29 o 
   5  -3  11      923.57      967.65     23.04 o 
   6  -3  11      195.42      190.32      5.20 o 
   7  -3  11       62.34       66.76      2.36 o 
   8  -3  11        8.72        9.46      1.23 o 
  -5  -2  11       19.52       13.57      1.68 o 
  -4  -2  11       16.29       18.39      1.81 o 
  -3  -2  11       23.39       20.01      1.81 o 
  -2  -2  11       16.60       17.65      1.65 o 
  -1  -2  11       19.79       16.13      1.48 o 
   0  -2  11        6.52        7.51      1.01 o 
   1  -2  11        5.13        7.08      0.79 o 
   2  -2  11      326.98      341.84      8.40 o 
   3  -2  11      170.59      164.97      4.34 o 
   4  -2  11       30.37       29.75      1.23 o 
   5  -2  11       21.65       19.76      1.72 o 
   6  -2  11       11.20       10.49      0.83 o 
   7  -2  11        7.79        6.47      0.72 o 
   8  -2  11        0.05        0.25      0.45 o 
  -6  -1  11        1.42        1.21      0.80 o 
  -5  -1  11        6.01        5.38      1.21 o 
  -4  -1  11       24.69       23.27      2.00 o 
  -3  -1  11      112.28      115.64      5.22 o 
  -2  -1  11       59.16       62.69      3.27 o 
  -1  -1  11        0.11        1.54      0.61 o 
   0  -1  11      313.76      336.95     12.20 o 
   1  -1  11       37.72       31.31      1.11 o 
   2  -1  11       25.43       22.04      0.90 o 
   3  -1  11        0.99        0.79      0.29 o 
   4  -1  11      385.87      391.64      9.58 o 
   5  -1  11      164.85      154.53      4.82 o 
   6  -1  11       20.48       19.56      1.05 o 
   7  -1  11        1.18        1.32      0.45 o 
   8  -1  11        2.71        2.85      0.86 o 
  -6   0  11        0.09        0.14      0.71 o 
  -5   0  11        2.70        2.31      0.85 o 
  -4   0  11       15.59       18.75      1.73 o 
  -3   0  11       59.00       54.86      3.08 o 
  -2   0  11      262.47      259.64      9.83 o 
  -1   0  11        8.27        9.09      1.05 o 
   0   0  11       64.73       63.53      3.03 o 
   1   0  11        0.02        1.05      0.46 o 
   2   0  11       12.19       10.43      0.55 o 
   3   0  11      130.88      136.39      3.59 o 
   4   0  11      215.03      212.61      5.43 o 
   5   0  11       45.06       42.05      1.51 o 
   6   0  11        7.23        4.81      0.56 o 
   7   0  11       45.28       46.94      1.88 o 
   8   0  11        0.02        0.14      0.66 o 
  -6   1  11        1.00        1.40      0.91 o 
  -5   1  11       20.84       21.55      2.00 o 
  -4   1  11       49.80       58.15      3.29 o 
  -3   1  11       30.05       30.28      2.12 o 
  -2   1  11       20.79       23.45      1.73 o 
  -1   1  11        1.67        1.40      0.50 o 
   0   1  11       29.16       23.90      1.51 o 
   1   1  11        3.10        6.35      0.74 o 
   2   1  11       12.30        8.71      0.40 o 
   3   1  11      278.28      277.61      6.89 o 
   4   1  11       51.80       47.32      1.60 o 
   5   1  11        2.14        2.16      0.43 o 
   6   1  11        6.70        6.47      0.64 o 
   7   1  11       17.08       13.53      0.95 o 
   8   1  11        4.17        5.38      1.04 o 
   9   1  11        2.58        2.33      0.96 o 
  -6   2  11        2.97        2.30      0.99 o 
  -5   2  11        3.01        2.56      0.96 o 
  -4   2  11       31.05       32.89      2.28 o 
  -3   2  11        8.62        9.50      1.15 o 
  -2   2  11      136.62      123.59      5.14 o 
  -1   2  11      106.64       96.93      4.15 o 
   0   2  11       24.82       26.27      1.59 o 
   1   2  11        0.38        1.00      0.28 o 
   2   2  11        0.43        0.71      0.17 o 
   3   2  11      258.10      238.85      5.99 o 
   4   2  11        9.27        7.84      0.59 o 
   5   2  11        7.29        7.91      0.63 o 
   6   2  11       58.08       47.35      1.91 o 
   7   2  11        0.27        0.60      0.46 o 
   8   2  11       17.80       15.69      1.52 o 
   9   2  11        2.30        1.90      0.82 o 
  -6   3  11        5.41        7.39      1.32 o 
  -5   3  11        0.30        0.49      0.74 o 
  -4   3  11        2.66        3.14      0.86 o 
  -3   3  11        6.72        5.49      0.90 o 
  -2   3  11      302.30      294.19     10.75 o 
  -1   3  11        9.73       11.19      1.05 o 
   0   3  11        7.30        8.95      0.79 o 
   1   3  11       35.40       38.27      1.27 o 
   2   3  11       31.88       29.11      0.83 o 
   3   3  11        9.18        7.63      0.41 o 
   4   3  11      106.94      110.44      3.36 o 
   5   3  11        2.12        2.01      0.40 o 
   6   3  11      123.02      100.65      3.07 o 
   7   3  11       13.08        9.65      1.16 o 
   8   3  11       10.99        9.20      1.21 o 
  -4   4  11       53.91       58.04      3.11 o 
  -3   4  11        2.12        6.66      3.14 o 
  -2   4  11        3.53        4.03      0.61 o 
  -1   4  11       67.78       76.28      2.28 o 
   0   4  11       21.41       21.33      1.38 o 
   1   4  11       18.52       17.75      0.78 o 
   2   4  11       33.50       37.19      1.28 o 
   3   4  11       44.94       46.28      1.62 o 
   4   4  11       66.92       58.26      1.91 o 
   5   4  11        0.89        0.52      0.39 o 
   6   4  11        0.35        0.67      0.43 o 
   7   4  11        9.27        7.53      1.02 o 
   8   4  11        0.80        1.63      0.69 o 
  -5   5  11        2.31        3.46      0.85 o 
  -4   5  11       14.24       19.08      1.49 o 
  -3   5  11       21.82       19.43      1.43 o 
  -2   5  11       61.80       58.83      1.92 o 
  -1   5  11       30.20       31.32      1.66 o 
   0   5  11        7.73        6.89      0.51 o 
   1   5  11        4.83        5.89      1.08 o 
   2   5  11       80.52       77.75      1.86 o 
   3   5  11      493.04      463.01     16.00 o 
   4   5  11      341.42      361.80      7.28 o 
   5   5  11      461.52      469.96     14.19 o 
   6   5  11        3.37        4.59      0.96 o 
   7   5  11       15.65       15.41      1.49 o 
   8   5  11        6.03        4.72      0.99 o 
  -5   6  11        8.78        9.40      1.18 o 
  -4   6  11        8.76        9.94      1.18 o 
  -3   6  11        1.40        0.71      0.52 o 
  -2   6  11        3.71        4.37      0.74 o 
  -1   6  11        5.68        5.55      0.77 o 
   0   6  11       22.08       22.79      1.45 o 
   1   6  11       98.26      102.75      2.87 o 
   2   6  11        0.10        0.13      0.22 o 
   3   6  11      247.12      247.59      5.15 o 
   4   6  11      292.42      275.94     20.32 o 
   5   6  11        1.38        0.94      0.43 o 
   6   6  11        8.37        7.89      1.15 o 
   7   6  11        0.43        0.00      0.53 o 
  -4   7  11        0.03        0.13      0.52 o 
  -3   7  11        0.59        1.04      0.60 o 
  -2   7  11       46.73       43.11      2.31 o 
  -1   7  11       23.47       25.51      1.65 o 
   0   7  11       47.08       47.44      2.44 o 
   1   7  11       54.51       58.64      2.80 o 
   2   7  11      111.30       58.64      2.85 o 
   3   7  11        6.79        7.28      0.69 o 
   4   7  11        0.05        0.00      0.28 o 
   5   7  11        0.23        0.38      0.50 o 
   6   7  11        0.88        0.33      0.60 o 
   7   7  11        1.50        2.63      0.94 o 
  -3   8  11        0.37        0.61      0.57 o 
  -2   8  11        6.52        6.34      0.96 o 
  -1   8  11       20.30       21.43      1.62 o 
   0   8  11        1.00        0.96      0.58 o 
   1   8  11       15.11       12.12      1.21 o 
   2   8  11       14.48       14.98      0.96 o 
   3   8  11        2.37        2.23      0.48 o 
   4   8  11        3.02        2.96      0.57 o 
   5   8  11       41.39       53.67      3.13 o 
   6   8  11        5.24        7.80      1.29 o 
  -2   9  11        0.04        0.28      0.66 o 
  -1   9  11        5.67        4.76      0.94 o 
   0   9  11        9.69        8.14      1.08 o 
   1   9  11        0.02        0.27      0.55 o 
   2   9  11       11.66       12.73      0.92 o 
   3   9  11        2.53        2.86      0.53 o 
   4   9  11        0.03        0.00      0.36 o 
   5   9  11       26.87       32.76      2.48 o 
   0  10  11        0.10        0.00      0.55 o 
   1  10  11        0.20        0.00      0.52 o 
   2  10  11        0.05        0.00      0.52 o 
   3  10  11       10.47       10.19      1.63 o 
   2  -6  12       19.46       22.83      1.71 o 
   3  -6  12        4.70        5.03      0.96 o 
   4  -6  12        1.50        2.59      0.85 o 
  -3  -5  12        2.46        2.72      1.02 o 
  -2  -5  12        7.34        4.06      1.02 o 
  -1  -5  12        8.30        6.90      1.15 o 
   0  -5  12        7.55        6.26      1.02 o 
   1  -5  12        0.85        1.16      0.63 o 
   2  -5  12        0.95        0.09      0.53 o 
   3  -5  12       42.93       44.98      2.44 o 
   4  -5  12        1.62        1.65      0.68 o 
   5  -5  12        0.60        0.90      0.64 o 
   6  -5  12       22.02       23.71      1.79 o 
  -4  -4  12        1.00        1.04      0.91 o 
  -3  -4  12        0.26        0.33      0.69 o 
  -2  -4  12       30.56       33.69      2.36 o 
  -1  -4  12        6.60        7.59      1.19 o 
   0  -4  12       38.66       38.77      2.39 o 
   1  -4  12       54.51       52.85      2.77 o 
   2  -4  12        6.41        9.15      0.73 o 
   3  -4  12       62.40       71.18      2.29 o 
   4  -4  12       10.36        8.61      0.73 o 
   5  -4  12        3.69        4.84      0.90 o 
   6  -4  12        0.89        2.15      0.79 o 
  -4  -3  12       73.36       65.79      3.79 o 
  -3  -3  12        0.52        0.53      0.71 o 
  -2  -3  12      114.80      106.91      4.95 o 
  -1  -3  12        3.31        8.58      1.19 o 
   0  -3  12        1.46        0.25      0.50 o 
   1  -3  12       13.60       11.40      1.16 o 
   2  -3  12       98.90       95.99      2.81 o 
   3  -3  12      118.03      117.98      3.34 o 
   4  -3  12       21.52       21.31      1.07 o 
   5  -3  12        1.36        2.31      0.53 o 
   6  -3  12       11.20       10.47      1.34 o 
   7  -3  12       36.38       33.08      1.53 o 
  -5  -2  12        0.38        0.11      0.75 o 
  -4  -2  12        8.53        4.86      1.13 o 
  -3  -2  12       19.50       19.16      1.76 o 
  -2  -2  12        4.48        5.55      1.07 o 
  -1  -2  12        9.15        8.02      1.13 o 
   0  -2  12       40.08       34.73      2.19 o 
   1  -2  12        0.13        0.52      0.53 o 
   2  -2  12      305.15      306.90      7.63 o 
   3  -2  12      527.10      554.89     13.39 o 
   4  -2  12      299.27      296.55      7.47 o 
   5  -2  12      108.06      110.11      3.63 o 
   6  -2  12        8.27        9.51      0.82 o 
   7  -2  12        1.03        1.33      0.50 o 
   8  -2  12        6.63        6.30      1.27 o 
  -5  -1  12        0.12        0.00      0.71 o 
  -4  -1  12        2.61        4.07      1.07 o 
  -3  -1  12        0.28        0.47      0.64 o 
  -2  -1  12       10.80       12.21      1.35 o 
  -1  -1  12        6.31        3.74      0.85 o 
   0  -1  12      256.17      276.71     10.31 o 
   1  -1  12      439.76      461.79     16.19 o 
   2  -1  12       30.83       26.13      1.15 o 
   3  -1  12      269.69      261.30      6.56 o 
   4  -1  12        0.64        0.00      0.43 o 
   5  -1  12       27.53       27.65      1.21 o 
   6  -1  12       56.88       59.59      2.07 o 
   7  -1  12        0.42        0.85      0.57 o 
   8  -1  12        4.46        4.35      0.99 o 
  -5   0  12        5.76        7.00      1.37 o 
  -4   0  12       36.11       45.64      2.89 o 
  -3   0  12       70.23       78.37      3.98 o 
  -2   0  12       77.79       79.89      3.88 o 
  -1   0  12       89.41       92.99      4.24 o 
   0   0  12       57.43       61.23      2.99 o 
   1   0  12      122.39      124.30      4.98 o 
   2   0  12       10.66        9.13      1.44 o 
   3   0  12      284.51      278.15      6.90 o 
   4   0  12       96.63      104.67      2.96 o 
   5   0  12       17.13       18.42      0.94 o 
   6   0  12       44.38       43.07      2.44 o 
   7   0  12       24.32       28.18      1.37 o 
   8   0  12        2.00        2.65      0.63 o 
  -5   1  12        0.22        1.26      0.94 o 
  -4   1  12       69.48       74.85      3.98 o 
  -3   1  12       35.60       36.02      2.42 o 
  -2   1  12       11.79        9.67      1.19 o 
  -1   1  12        9.50       11.38      1.16 o 
   0   1  12       40.50       37.29      2.08 o 
   1   1  12        0.01        0.36      0.41 o 
   2   1  12        0.88        1.06      0.24 o 
   3   1  12        6.43        7.51      0.54 o 
   4   1  12       80.56       78.36      2.36 o 
   5   1  12      226.23      197.85      5.25 o 
   6   1  12        0.87        0.77      0.39 o 
   7   1  12        0.70        0.18      0.37 o 
   8   1  12        9.55       12.18      1.08 o 
  -5   2  12       18.96       18.13      1.89 o 
  -4   2  12        9.47       12.88      1.56 o 
  -3   2  12       10.83        8.83      1.19 o 
  -2   2  12       23.89       21.47      1.67 o 
  -1   2  12      114.78      111.51      4.75 o 
   0   2  12      202.12      215.02      8.00 o 
   1   2  12        8.90        9.20      0.57 o 
   2   2  12       85.35       79.40      2.24 o 
   3   2  12       35.66       36.47      1.31 o 
   4   2  12        1.22        1.25      0.35 o 
   5   2  12       25.07       21.68      1.27 o 
   6   2  12       30.87       22.84      1.17 o 
   7   2  12       18.76       14.66      0.98 o 
   8   2  12       13.31       12.92      1.46 o 
  -5   3  12        8.83        8.63      1.38 o 
  -4   3  12       60.59       59.61      3.32 o 
  -3   3  12       31.90       32.40      2.14 o 
  -2   3  12       48.81       56.66      2.92 o 
  -1   3  12        8.83        9.53      1.02 o 
   0   3  12       45.33       41.21      1.42 o 
   1   3  12        6.18        5.73      0.46 o 
   2   3  12        0.12        0.24      0.35 o 
   3   3  12        0.06        0.25      0.24 o 
   4   3  12      143.65      137.61      3.77 o 
   5   3  12       12.24       10.59      0.73 o 
   6   3  12      142.66      130.93      3.81 o 
   7   3  12        0.62        1.04      0.46 o 
   8   3  12       18.20       18.22      1.63 o 
  -4   4  12        0.71        1.54      0.72 o 
  -3   4  12        5.92        8.22      0.73 o 
  -2   4  12        6.07        6.03      0.59 o 
  -1   4  12      150.81      147.48      3.99 o 
   0   4  12        2.52        1.31      0.59 o 
   1   4  12      117.35      120.11      3.24 o 
   2   4  12        1.26        3.03      0.57 o 
   3   4  12        3.52        5.14      0.63 o 
   4   4  12       58.10       58.56      1.94 o 
   5   4  12        2.05        3.36      0.49 o 
   6   4  12       13.29        9.58      0.78 o 
   7   4  12       15.59       15.75      1.04 o 
   8   4  12        0.12        0.83      0.66 o 
  -5   5  12        2.78        4.42      0.93 o 
  -4   5  12       69.23       68.07      3.25 o 
  -3   5  12        0.28        0.68      0.50 o 
  -2   5  12        2.15        1.76      0.47 o 
  -1   5  12      103.22      105.29      2.98 o 
   0   5  12        0.26        0.63      0.43 o 
   1   5  12       13.62       12.78      1.12 o 
   2   5  12      148.23      140.04      3.74 o 
   3   5  12       57.36       50.35      3.61 o 
   4   5  12      312.13      328.94     10.52 o 
   5   5  12        5.92        7.83      0.82 o 
   6   5  12       14.70       15.08      0.96 o 
   7   5  12        6.41        6.19      1.02 o 
   8   5  12        0.72        1.01      0.68 o 
  -4   6  12       11.22        7.86      1.10 o 
  -3   6  12       23.08       21.65      1.59 o 
  -2   6  12       13.02       14.38      1.24 o 
  -1   6  12        5.07        6.02      0.83 o 
   0   6  12       36.06       37.82      2.01 o 
   1   6  12       20.76       20.98      0.96 o 
   2   6  12       10.55       11.59      0.72 o 
   3   6  12      395.85      404.43      9.87 o 
   4   6  12       11.72       12.70      0.90 o 
   5   6  12       16.16       17.47      1.04 o 
   6   6  12       28.80       26.74      1.38 o 
   7   6  12        4.24        5.17      1.08 o 
  -4   7  12        0.00        0.00      0.52 o 
  -3   7  12        0.96        1.19      0.64 o 
  -2   7  12       37.54       35.03      2.09 o 
  -1   7  12       65.92       65.79      3.10 o 
   0   7  12       35.59       39.14      2.17 o 
   1   7  12      489.70      494.38     16.90 o 
   2   7  12       54.20       56.74      2.74 o 
   3   7  12       51.29       54.56      1.92 o 
   4   7  12       17.76       17.22      1.56 o 
   5   7  12        0.56        0.14      0.34 o 
   6   7  12        0.10        0.14      0.55 o 
   7   7  12        2.58        5.08      1.05 o 
  -3   8  12       17.90       18.93      1.62 o 
  -2   8  12       36.39       36.63      2.22 o 
  -1   8  12       61.40       62.35      3.11 o 
   0   8  12       51.06       54.02      2.78 o 
   1   8  12       22.94       28.31      1.89 o 
   2   8  12        0.30        0.35      0.53 o 
   3   8  12        0.15        0.00      0.34 o 
   4   8  12        6.04        5.47      0.76 o 
   5   8  12        2.33        2.63      0.85 o 
   6   8  12        0.00        1.10      0.75 o 
  -2   9  12        0.65        0.94      0.72 o 
  -1   9  12        3.60        3.44      0.86 o 
   0   9  12        0.40        0.41      0.61 o 
   1   9  12       18.55       19.56      1.60 o 
   2   9  12        1.57        2.20      0.74 o 
   3   9  12       10.44       14.27      0.98 o 
   4   9  12        0.04        0.31      0.41 o 
   3  -6  13        0.06        0.00      0.57 o 
  -2  -5  13        0.01        1.05      0.80 o 
  -1  -5  13        3.25        1.71      0.85 o 
   0  -5  13       13.12       19.40      1.73 o 
   1  -5  13        0.18        0.00      0.49 o 
   3  -5  13       11.04       11.51      1.23 o 
   4  -5  13        1.45        2.41      0.79 o 
   5  -5  13       16.54       16.30      1.51 o 
  -3  -4  13        2.87        1.40      0.88 o 
  -2  -4  13        0.17        0.69      0.77 o 
  -1  -4  13        0.05        0.24      0.66 o 
   0  -4  13        0.61        0.41      0.61 o 
   1  -4  13        7.68        3.68      0.86 o 
   2  -4  13       10.38        9.75      1.15 o 
   3  -4  13       47.14       47.33      1.75 o 
   4  -4  13        4.16        4.01      0.58 o 
   5  -4  13        5.42        5.33      0.94 o 
   6  -4  13        3.03        1.30      0.74 o 
  -4  -3  13        0.85        0.69      0.90 o 
  -3  -3  13       33.10       32.82      2.48 o 
  -2  -3  13       10.55       10.64      1.43 o 
  -1  -3  13       71.07       82.36      4.12 o 
   0  -3  13        0.24        0.14      0.55 o 
   1  -3  13       18.22       20.74      1.62 o 
   2  -3  13        5.42        5.42      0.90 o 
   3  -3  13       19.63       20.13      1.02 o 
   4  -3  13       15.91       16.98      0.98 o 
   5  -3  13       38.47       34.02      1.47 o 
   6  -3  13        0.07        0.00      0.42 o 
   7  -3  13        0.29        0.23      0.47 o 
  -4  -2  13       25.84       23.17      2.17 o 
  -3  -2  13        2.04        2.39      0.86 o 
  -2  -2  13        0.95        1.07      0.75 o 
  -1  -2  13        0.01        0.25      0.60 o 
   0  -2  13       17.68       15.37      1.41 o 
   1  -2  13       45.12       45.24      2.50 o 
   2  -2  13       20.53       15.70      1.35 o 
   3  -2  13       25.82       28.36      1.19 o 
   4  -2  13        0.34        0.20      0.60 o 
   5  -2  13      171.21      171.19      4.68 o 
   6  -2  13       24.93       23.71      1.21 o 
   7  -2  13        2.17        0.97      0.49 o 
  -5  -1  13        0.29        0.03      0.85 o 
  -4  -1  13        5.29        4.70      1.18 o 
  -3  -1  13       20.06       26.85      2.15 o 
  -2  -1  13        3.95        6.23      1.07 o 
  -1  -1  13       31.37       34.40      2.25 o 
   0  -1  13       98.42      111.93      4.87 o 
   1  -1  13       66.15       66.86      3.24 o 
   2  -1  13       12.62       14.65      1.29 o 
   3  -1  13      546.33      558.64     13.46 o 
   4  -1  13      113.34      111.09      3.17 o 
   5  -1  13       78.24       78.37      2.47 o 
   6  -1  13       23.20       23.99      1.76 o 
   7  -1  13        8.31        9.49      1.29 o 
   8  -1  13        4.86        4.99      0.77 o 
  -5   0  13        1.43        2.26      1.02 o 
  -4   0  13        3.44        5.90      1.23 o 
  -3   0  13       40.36       43.72      2.81 o 
  -2   0  13       21.71       23.06      1.92 o 
  -1   0  13      100.76      101.41      4.61 o 
   0   0  13        9.56        9.92      1.16 o 
   1   0  13      639.90      646.19     22.28 o 
   2   0  13       76.49       79.04      3.51 o 
   3   0  13        5.90        5.84      0.52 o 
   4   0  13       97.95       92.98      2.71 o 
   5   0  13       74.48       73.77      2.33 o 
   6   0  13        8.27        7.17      1.04 o 
   7   0  13        2.63        1.08      0.46 o 
   8   0  13        0.00        0.00      0.44 o 
  -5   1  13       12.82       12.51      1.67 o 
  -4   1  13        3.73        4.04      1.07 o 
  -3   1  13       26.66       30.64      2.30 o 
  -2   1  13        0.01        0.00      0.58 o 
  -1   1  13        0.02        0.30      0.55 o 
   0   1  13        2.17        1.32      0.58 o 
   1   1  13       11.96       10.01      1.02 o 
   2   1  13        9.45        8.98      0.91 o 
   3   1  13       44.20       45.57      1.55 o 
   4   1  13      189.21      188.57      7.18 o 
   5   1  13       98.30       86.24      2.66 o 
   6   1  13        3.59        3.67      0.55 o 
   7   1  13       64.99       60.40      2.44 o 
   8   1  13        0.69        1.40      0.73 o 
  -5   2  13        2.22        3.36      1.15 o 
  -4   2  13       54.74       60.57      3.49 o 
  -3   2  13       54.18       56.55      3.16 o 
  -2   2  13       10.10       12.80      1.38 o 
  -1   2  13       31.62       34.77      2.17 o 
   0   2  13       28.18       27.54      1.74 o 
   1   2  13        2.14        2.15      0.34 o 
   2   2  13       10.59        6.70      0.49 o 
   3   2  13      326.31      287.43      7.18 o 
   4   2  13      197.18      189.87      7.22 o 
   5   2  13       10.81       12.00      0.81 o 
   6   2  13        2.25        2.43      0.87 o 
   7   2  13       15.81        9.68      1.12 o 
   8   2  13        0.03        0.00      0.41 o 
  -5   3  13        0.01        0.38      0.80 o 
  -4   3  13        3.28        3.30      0.96 o 
  -3   3  13        0.74        2.41      0.85 o 
  -2   3  13       22.55       25.58      1.82 o 
  -1   3  13        8.48        7.09      0.93 o 
   0   3  13       12.18       11.40      0.69 o 
   1   3  13        2.11        2.20      0.40 o 
   2   3  13       48.60       54.92      1.73 o 
   3   3  13       25.30       27.49      1.12 o 
   4   3  13        1.50        0.66      0.29 o 
   5   3  13        4.03        4.45      0.55 o 
   6   3  13       15.53       13.71      0.91 o 
   7   3  13        5.34        4.38      0.64 o 
   8   3  13        0.14        0.53      0.46 o 
  -4   4  13        1.64        2.00      0.79 o 
  -3   4  13       23.85       27.10      1.31 o 
  -2   4  13        2.14        2.86      0.49 o 
  -1   4  13        2.04        2.52      0.43 o 
   0   4  13       31.75       29.83      1.53 o 
   1   4  13      102.16      105.76      2.95 o 
   2   4  13        0.91        2.82      0.39 o 
   3   4  13        0.56        1.19      0.52 o 
   4   4  13        0.86        0.27      0.38 o 
   5   4  13       91.39       88.43      2.76 o 
   6   4  13        0.23        0.00      0.32 o 
   7   4  13       28.52       30.19      1.47 o 
   8   4  13        3.54        1.56      0.69 o 
  -4   5  13        2.04        3.19      0.82 o 
  -3   5  13       79.32       79.66      3.62 o 
  -2   5  13       14.85       13.32      0.84 o 
  -1   5  13       23.37       24.46      1.09 o 
   0   5  13       20.53       24.16      1.04 o 
   1   5  13        0.97        0.98      0.37 o 
   2   5  13      190.15      198.47      5.13 o 
   3   5  13       16.08       17.18      0.90 o 
   4   5  13      152.85      131.58     17.20 o 
   5   5  13      127.88      132.58      3.86 o 
   6   5  13        9.53        9.32      0.81 o 
   7   5  13       13.49       12.95      0.99 o 
  -4   6  13        0.02        0.00      0.49 o 
  -3   6  13       12.96       12.54      1.27 o 
  -2   6  13        1.51        1.78      0.64 o 
  -1   6  13        6.49        5.68      0.83 o 
   0   6  13       15.62       13.79      1.16 o 
   1   6  13        0.03        0.25      0.31 o 
   2   6  13        0.53        0.67      0.32 o 
   3   6  13        2.78        4.03      0.50 o 
   4   6  13       19.15       18.74      1.03 o 
   5   6  13        0.37        0.53      0.48 o 
   6   6  13        9.03        6.63      0.73 o 
   7   6  13        1.06        0.90      0.72 o 
  -3   7  13        6.54        5.34      0.96 o 
  -2   7  13        1.02        1.04      0.61 o 
  -1   7  13        1.00        2.30      0.68 o 
   0   7  13        3.67        3.29      0.74 o 
   1   7  13      142.49      144.46      5.68 o 
   2   7  13       45.08       45.05      2.36 o 
   3   7  13       24.63       24.89      1.63 o 
   4   7  13       61.48       65.13      4.61 o 
   5   7  13        1.61        1.76      0.48 o 
   6   7  13        0.02        0.57      0.68 o 
  -2   8  13        1.85        1.68      0.71 o 
  -1   8  13      202.46      205.09      7.84 o 
   0   8  13        4.66        7.36      1.08 o 
   1   8  13       49.96       49.55      2.66 o 
   2   8  13       22.27       23.45      1.68 o 
   3   8  13        0.07        2.59      0.72 o 
   4   8  13       15.73       16.27      1.03 o 
   5   8  13        4.27        4.51      0.94 o 
  -1   9  13       19.39       18.85      1.68 o 
   0   9  13        0.76        0.53      0.69 o 
   1   9  13       10.31       12.28      1.37 o 
   2   9  13        4.70        3.95      0.86 o 
   3   9  13        2.91        5.16      0.93 o 
   4   9  13        0.95        1.38      0.64 o 
   0  -5  14        4.27        7.22      1.21 o 
   1  -5  14        0.17        0.03      0.60 o 
   4  -5  14        1.74        1.24      0.71 o 
  -2  -4  14        0.03        0.47      0.80 o 
  -1  -4  14        0.53        1.30      0.80 o 
   0  -4  14        5.14        3.03      0.91 o 
   1  -4  14        0.01        0.00      0.53 o 
   2  -4  14        0.00        0.00      0.60 o 
   3  -4  14       12.25       11.68      1.29 o 
   4  -4  14       57.13       57.34      2.08 o 
   5  -4  14       32.09       32.95      2.09 o 
  -3  -3  14       13.55       12.47      1.65 o 
  -2  -3  14        0.92        3.16      1.04 o 
  -1  -3  14        1.92        0.71      0.74 o 
   0  -3  14        1.20        0.88      0.75 o 
   1  -3  14       23.71       23.69      1.79 o 
   2  -3  14       18.76       15.97      1.46 o 
   3  -3  14        2.16        1.10      0.63 o 
   4  -3  14       39.44       39.95      1.60 o 
   5  -3  14       32.10       29.08      1.39 o 
   6  -3  14        0.43        0.20      0.45 o 
  -3  -2  14       17.23       17.42      1.84 o 
  -2  -2  14        1.72        1.12      0.83 o 
  -1  -2  14       12.67       15.37      1.63 o 
   0  -2  14        2.69        3.96      0.90 o 
   1  -2  14        1.02        2.08      0.71 o 
   2  -2  14       58.56       57.24      2.94 o 
   3  -2  14        8.89        9.40      1.10 o 
   4  -2  14        0.92        0.69      0.40 o 
   5  -2  14        0.00        0.00      0.36 o 
   6  -2  14        2.88        2.52      0.79 o 
   7  -2  14        0.00        0.02      0.41 o 
  -4  -1  14        0.20        0.00      0.72 o 
  -3  -1  14        5.99        5.42      1.16 o 
  -2  -1  14        0.53        1.78      0.75 o 
  -1  -1  14       22.02       27.34      2.11 o 
   0  -1  14        0.22        0.00      0.57 o 
   1  -1  14       54.81       47.60      2.61 o 
   2  -1  14      128.82      128.86      5.33 o 
   3  -1  14       62.67       64.74      3.14 o 
   4  -1  14        9.20       10.13      0.87 o 
   5  -1  14       15.08       12.64      1.57 o 
   6  -1  14       23.59       24.11      1.20 o 
   7  -1  14        0.36        0.77      0.45 o 
  -4   0  14        0.29        0.00      0.72 o 
  -3   0  14       10.12        9.17      1.38 o 
  -2   0  14       85.31       97.25      4.72 o 
  -1   0  14       81.49       95.60      4.56 o 
   0   0  14       72.69       78.23      3.74 o 
   1   0  14      589.86      596.98     20.77 o 
   2   0  14       90.91       91.63      4.02 o 
   3   0  14      136.39      127.41      5.20 o 
   4   0  14        0.08        0.00      0.25 o 
   5   0  14        6.33        5.34      0.57 o 
   6   0  14        0.21        0.06      0.38 o 
   7   0  14        0.45        1.12      0.48 o 
   8   0  14        4.29        3.88      0.72 o 
  -4   1  14        9.77       12.73      1.63 o 
  -3   1  14      116.95      112.50      5.28 o 
  -2   1  14      200.14      220.81      8.83 o 
  -1   1  14      261.66      269.02     10.28 o 
   0   1  14       12.36       15.12      1.41 o 
   1   1  14        0.01        0.00      0.47 o 
   2   1  14      103.75      110.18      4.59 o 
   3   1  14       55.49       53.34      2.66 o 
   4   1  14       81.02       76.29      2.38 o 
   5   1  14       71.37       72.08      2.36 o 
   6   1  14        3.51        2.72      0.50 o 
   7   1  14        1.60        2.74      0.56 o 
   8   1  14       11.70        9.65      0.96 o 
  -4   2  14       41.91       47.70      3.11 o 
  -3   2  14        1.70        1.32      0.86 o 
  -2   2  14        7.68        9.87      1.29 o 
  -1   2  14       24.29       27.35      1.92 o 
   0   2  14        0.06        0.69      0.52 o 
   1   2  14       11.93        9.34      0.62 o 
   2   2  14       95.64       91.71      3.93 o 
   3   2  14       40.27       31.14      1.89 o 
   4   2  14        0.14        0.09      0.66 o 
   5   2  14      102.61       84.73      3.05 o 
   6   2  14       20.46       18.84      1.07 o 
   7   2  14       34.60       31.62      2.01 o 
   8   2  14        6.54        7.05      1.50 o 
  -4   3  14       44.63       44.39      2.89 o 
  -3   3  14       11.59       12.51      1.49 o 
  -2   3  14        1.25        1.51      0.71 o 
  -1   3  14        0.00        0.06      0.46 o 
   0   3  14        8.25        7.48      0.61 o 
   1   3  14      108.65      101.81      4.26 o 
   2   3  14       67.83       63.09      2.94 o 
   3   3  14       31.21       37.71      2.12 o 
   4   3  14      139.06      127.96      3.60 o 
   5   3  14        4.16        4.03      0.64 o 
   6   3  14        7.72        8.11      0.85 o 
   7   3  14        6.94        5.90      0.70 o 
   8   3  14        4.53        3.54      1.41 o 
  -4   4  14        1.20        0.28      0.72 o 
  -3   4  14        0.52        0.28      0.41 o 
  -2   4  14        4.27        4.49      0.96 o 
  -1   4  14        0.14        0.00      0.34 o 
   0   4  14       10.15        9.14      0.97 o 
   1   4  14       19.64       21.38      1.56 o 
   2   4  14      115.36      117.07      3.24 o 
   3   4  14      236.64      235.71      8.72 o 
   4   4  14       18.87       17.83      1.49 o 
   5   4  14        8.88        8.52      0.86 o 
   6   4  14        0.20        0.00      0.33 o 
   7   4  14        0.43        0.87      0.45 o 
  -4   5  14        4.36        4.24      0.93 o 
  -3   5  14        3.20        3.63      0.85 o 
  -2   5  14        0.66        0.56      0.51 o 
  -1   5  14       10.27        9.25      0.72 o 
   0   5  14        1.35        2.11      0.41 o 
   1   5  14       17.61       16.70      0.88 o 
   2   5  14       48.80       52.36      1.78 o 
   3   5  14      216.26      211.50      7.92 o 
   4   5  14        2.47        3.52      0.79 o 
   5   5  14        2.31        1.95      0.48 o 
   6   5  14        1.71        1.16      0.46 o 
   7   5  14        0.11        0.57      0.42 o 
  -3   6  14        4.27        4.04      0.86 o 
  -2   6  14       30.64       32.92      2.01 o 
  -1   6  14        1.41        1.86      0.61 o 
   0   6  14        0.43        0.30      0.46 o 
   1   6  14        2.17        2.33      0.43 o 
   2   6  14        2.25        4.02      0.50 o 
   3   6  14        7.07        8.08      0.84 o 
   4   6  14        0.09        0.36      0.50 o 
   5   6  14       37.48       37.91      1.61 o 
   6   6  14        4.01        4.32      0.64 o 
   7   6  14        7.49       10.75      1.37 o 
  -3   7  14        1.08        0.91      0.63 o 
  -2   7  14        8.80        8.08      1.10 o 
  -1   7  14        2.51        1.76      0.68 o 
   0   7  14       14.55       11.62      1.15 o 
   1   7  14       10.72       13.87      1.29 o 
   2   7  14        0.53        0.91      0.57 o 
   3   7  14       20.84       22.15      1.56 o 
   5   7  14        7.26        7.53      0.78 o 
   6   7  14       30.33       39.97      1.79 o 
  -2   8  14        6.00        6.34      1.08 o 
  -1   8  14       26.42       25.97      1.87 o 
   0   8  14       25.49       23.09      1.76 o 
   1   8  14       24.03       25.66      1.81 o 
   2   8  14       43.19       46.56      2.55 o 
   3   8  14        0.59        0.83      0.58 o 
   5   8  14        1.47        0.72      0.72 o 
   0   9  14       35.14       40.61      2.48 o 
   1   9  14        0.03        0.77      0.63 o 
   2   9  14        0.41        0.13      0.57 o 
   3   9  14        8.24       12.29      1.32 o 
  -1  -4  15        3.69        4.34      1.12 o 
   0  -4  15        0.04        0.00      0.61 o 
   1  -4  15        5.65        7.36      1.16 o 
   2  -4  15       23.00       22.73      1.81 o 
   3  -4  15       31.44       32.70      2.20 o 
   4  -4  15        0.07        0.09      0.71 o 
  -2  -3  15        2.86        3.02      1.08 o 
  -1  -3  15        6.46        7.66      1.32 o 
   0  -3  15        0.40        2.12      0.83 o 
   1  -3  15        4.67        3.99      0.93 o 
   2  -3  15       65.00       69.72      3.51 o 
   3  -3  15       49.25       52.40      2.86 o 
   4  -3  15       44.43       44.98      2.66 o 
   5  -3  15       21.71       20.42      2.00 o 
  -3  -2  15        1.52        0.00      0.75 o 
  -2  -2  15        0.20        0.60      0.82 o 
  -1  -2  15        2.33        2.52      0.88 o 
   0  -2  15        6.33        8.39      1.21 o 
   1  -2  15        0.17        0.57      0.57 o 
   2  -2  15       11.79        8.33      1.13 o 
   3  -2  15        0.17        0.61      0.60 o 
   4  -2  15        0.96        0.14      0.63 o 
   5  -2  15        0.56        0.18      0.67 o 
   6  -2  15        0.15        0.00      0.42 o 
  -3  -1  15        1.00        0.09      0.68 o 
  -2  -1  15        0.31        1.92      0.90 o 
  -1  -1  15       18.78       19.95      1.86 o 
   0  -1  15      101.05       98.77      4.61 o 
   1  -1  15        6.91        6.27      1.02 o 
   2  -1  15        0.25        0.58      0.58 o 
   3  -1  15        8.27       12.03      1.19 o 
   4  -1  15        0.02        0.00      0.44 o 
   5  -1  15       10.55       11.35      0.83 o 
   6  -1  15        0.67        0.30      0.40 o 
   7  -1  15        2.56        3.08      0.60 o 
  -4   0  15        0.02        0.00      0.63 o 
  -3   0  15        0.29        0.00      0.58 o 
  -2   0  15        2.17        2.12      0.91 o 
  -1   0  15        2.32        1.68      0.85 o 
   0   0  15       73.36       71.12      3.60 o 
   1   0  15       54.88       62.28      3.14 o 
   2   0  15        0.30        0.00      0.42 o 
   3   0  15        2.72        1.63      0.63 o 
   4   0  15        2.69        3.68      0.80 o 
   5   0  15        1.34        0.33      0.60 o 
   6   0  15        1.88        2.16      0.67 o 
   7   0  15        0.09        0.53      0.42 o 
  -4   1  15       16.47       20.56      2.09 o 
  -3   1  15        0.72        0.52      0.86 o 
  -2   1  15       13.24       20.28      1.92 o 
  -1   1  15      328.60      349.36     13.03 o 
   0   1  15        0.96        0.88      0.74 o 
   1   1  15       30.54       28.80      1.90 o 
   2   1  15       23.89       20.67      1.52 o 
   3   1  15        7.35        7.12      0.93 o 
   4   1  15       53.53       50.31      2.67 o 
   5   1  15        9.73        8.52      0.71 o 
   6   1  15        0.53        0.01      0.42 o 
   7   1  15        0.41        0.05      0.41 o 
  -4   2  15       82.20       84.58      4.53 o 
  -3   2  15       60.39       59.74      3.55 o 
  -2   2  15        3.46        2.77      0.91 o 
  -1   2  15        8.88        7.44      1.07 o 
   0   2  15       10.00        7.80      1.02 o 
   1   2  15        1.40        1.40      0.38 o 
   2   2  15        1.56        1.97      0.60 o 
   3   2  15      112.87      113.06      4.73 o 
   4   2  15      108.78      107.45      4.61 o 
   5   2  15        0.54        0.00      0.31 o 
   6   2  15       23.52       18.20      1.08 o 
   7   2  15        0.51        1.44      0.49 o 
  -4   3  15        1.02        2.41      1.07 o 
  -3   3  15        3.34        4.48      1.07 o 
  -2   3  15        0.18        0.16      0.61 o 
  -1   3  15        1.48        3.07      0.77 o 
   0   3  15       30.32       34.37      1.38 o 
   1   3  15        9.40        8.27      1.01 o 
   2   3  15        2.14        2.97      0.68 o 
   3   3  15       50.74       45.84      2.45 o 
   4   3  15       79.78       73.92      3.47 o 
   5   3  15       59.13       54.04      5.85 o 
   6   3  15        5.86        4.78      0.62 o 
   7   3  15        0.02        0.00      0.34 o 
  -4   4  15       33.31       47.68      3.08 o 
  -3   4  15        1.56        1.26      0.53 o 
  -2   4  15        5.31        6.08      0.67 o 
  -1   4  15        7.17        6.51      0.64 o 
   0   4  15        0.16        1.07      0.68 o 
   1   4  15       47.47       44.26      1.69 o 
   2   4  15      344.34      335.62     12.04 o 
   3   4  15      764.37      775.98     26.55 o 
   4   4  15       15.79       16.08      1.45 o 
   5   4  15        0.53        0.03      0.52 o 
   6   4  15        5.59        6.68      1.05 o 
   7   4  15        0.32        1.12      0.46 o 
  -3   5  15        0.20        0.39      0.63 o 
  -2   5  15        1.41        1.15      0.61 o 
  -1   5  15        0.25        0.57      0.36 o 
   0   5  15        1.12        0.60      0.35 o 
   1   5  15        0.04        0.06      0.32 o 
   2   5  15       36.35       24.43      1.51 o 
   3   5  15        1.61        1.74      0.64 o 
   4   5  15       14.71       13.65      1.24 o 
   5   5  15        3.19        6.18      0.94 o 
   6   5  15       15.49       14.89      1.03 o 
   7   5  15        4.02        3.53      0.64 o 
  -3   6  15        1.79        2.00      0.75 o 
  -2   6  15        3.64        3.27      0.79 o 
  -1   6  15        0.03        0.30      0.47 o 
   0   6  15       28.55       31.24      1.89 o 
   1   6  15       39.57       42.18      1.58 o 
   2   6  15       40.34       45.67      1.68 o 
   3   6  15        7.11        9.31      1.07 o 
   4   6  15        1.72        2.83      0.74 o 
   5   6  15        4.10        4.37      0.91 o 
   6   6  15        0.01        0.00      0.41 o 
  -2   7  15        0.79        0.97      0.66 o 
  -1   7  15        0.40        0.88      0.58 o 
   0   7  15        0.61        0.66      0.58 o 
   1   7  15        4.94        4.43      0.85 o 
   2   7  15        5.14        4.94      0.88 o 
   3   7  15        0.72        0.49      0.52 o 
   5   7  15        5.65        5.86      0.97 o 
  -1   8  15        0.67        0.44      0.63 o 
   0   8  15        4.86        6.70      1.07 o 
   1   8  15        8.48        8.21      1.13 o 
   2   8  15        0.79        0.00      0.50 o 
   3   8  15        2.07        1.16      0.66 o 
   2  -4  16       38.16       40.98      2.59 o 
  -1  -3  16        0.53        0.68      0.79 o 
   0  -3  16        1.39        2.85      0.94 o 
   1  -3  16       11.14       13.08      1.40 o 
   2  -3  16        0.02        0.00      0.68 o 
   3  -3  16        0.87        0.96      0.69 o 
   4  -3  16        9.20        9.20      1.30 o 
  -2  -2  16        9.04        8.06      1.40 o 
  -1  -2  16        0.63        0.30      0.72 o 
   0  -2  16        2.20        2.44      0.93 o 
   1  -2  16       11.24       10.39      1.30 o 
   2  -2  16       51.42       52.18      2.94 o 
   3  -2  16        0.74        1.95      0.80 o 
   4  -2  16        2.80        2.31      0.83 o 
   5  -2  16        0.00        0.00      0.60 o 
  -2  -1  16        0.13        0.50      0.77 o 
  -1  -1  16        0.25        0.09      0.60 o 
   0  -1  16       48.05       44.14      2.75 o 
   1  -1  16       54.90       51.45      2.88 o 
   2  -1  16        9.62        9.61      1.21 o 
   3  -1  16        4.41        5.69      0.94 o 
   4  -1  16        0.38        0.08      0.55 o 
   5  -1  16        4.31        4.50      0.93 o 
   6  -1  16        0.00        0.00      0.38 o 
  -3   0  16        0.08        0.00      0.72 o 
  -2   0  16       15.73       16.54      1.78 o 
  -1   0  16        0.06        0.86      0.74 o 
   0   0  16        0.02        1.62      0.68 o 
   1   0  16       12.73       12.78      1.34 o 
   2   0  16       13.00       11.63      1.27 o 
   3   0  16        0.33        1.01      0.63 o 
   4   0  16        0.54        2.11      0.77 o 
   5   0  16        1.02        1.19      0.71 o 
   6   0  16       26.86       25.44      1.31 o 
   7   0  16        2.03        1.93      0.55 o 
  -3   1  16        0.11        0.86      0.90 o 
  -2   1  16       28.58       26.14      2.25 o 
  -1   1  16        2.43        1.93      0.80 o 
   0   1  16       15.53       13.65      1.40 o 
   1   1  16        8.71        5.85      0.99 o 
   2   1  16        0.20        0.25      0.53 o 
   3   1  16        2.24        3.57      0.77 o 
   4   1  16        2.36        2.66      0.74 o 
   5   1  16        1.07        0.72      0.66 o 
   6   1  16        8.39        6.42      0.72 o 
   7   1  16       23.49       25.32      1.39 o 
  -3   2  16       84.65       90.96      4.73 o 
  -2   2  16       13.02       12.23      1.60 o 
  -1   2  16       19.80       20.74      1.81 o 
   0   2  16      101.81      102.47      4.59 o 
   1   2  16       14.56       12.99      1.29 o 
   2   2  16        2.79        3.27      0.74 o 
   3   2  16       15.38       16.84      1.45 o 
   4   2  16       21.96       24.07      1.73 o 
   5   2  16       29.28       26.36      1.90 o 
   6   2  16        4.76        3.71      0.84 o 
   7   2  16       10.17       11.00      0.94 o 
  -3   3  16       31.83       35.03      2.61 o 
  -2   3  16       19.95       21.79      1.92 o 
  -1   3  16        3.64        3.59      0.58 o 
   0   3  16       17.23       18.84      1.01 o 
   1   3  16        2.03        1.57      0.68 o 
   2   3  16        1.58        1.93      0.66 o 
   3   3  16      131.32      116.19      4.92 o 
   4   3  16       66.38       69.30      3.38 o 
   5   3  16        0.03        0.46      0.53 o 
   6   3  16        6.14        5.74      1.01 o 
   7   3  16        0.01        0.18      0.44 o 
  -3   4  16        1.83        1.33      0.54 o 
  -2   4  16        2.03        3.05      0.57 o 
  -1   4  16       22.10       26.43      1.63 o 
   0   4  16       27.27       29.12      1.28 o 
   1   4  16        0.47        1.30      0.42 o 
   2   4  16       12.18       11.55      1.24 o 
   3   4  16       12.81       15.47      1.46 o 
   4   4  16       43.05       38.81      2.33 o 
   5   4  16        7.50        6.92      1.04 o 
   6   4  16        2.92        2.91      0.86 o 
   7   4  16        0.58        0.54      0.45 o 
  -2   5  16        4.32        5.01      0.91 o 
  -1   5  16       21.64       21.81      1.13 o 
   0   5  16       13.45       16.17      1.25 o 
   1   5  16      120.35      124.69      3.56 o 
   2   5  16       17.89       16.57      1.45 o 
   3   5  16       12.69       12.34      1.27 o 
   4   5  16        6.13        7.20      0.99 o 
   5   5  16        0.73        1.19      0.68 o 
   6   5  16        5.14        5.96      1.08 o 
  -2   6  16        0.01        0.27      0.53 o 
  -1   6  16        5.84        7.67      1.04 o 
   0   6  16        8.33        8.28      1.05 o 
   1   6  16        4.38        3.87      0.79 o 
   2   6  16       21.50       21.77      1.11 o 
   3   6  16       11.63       12.26      1.24 o 
   4   6  16        1.29        1.59      0.68 o 
   5   6  16       12.54       13.58      1.43 o 
   6   6  16       23.14       31.22      2.19 o 
  -1   7  16        1.74        1.27      0.66 o 
   0   7  16       11.30       12.84      1.27 o 
   1   7  16       25.29       24.89      1.78 o 
   2   7  16       11.52       11.95      1.26 o 
   5   7  16        4.44        5.23      1.01 o 
   1   8  16        0.38        1.12      0.68 o 
   2   8  16        6.49        7.04      1.07 o 
   2  -3  17       11.84       12.15      1.48 o 
   0  -2  17        1.34        1.68      0.91 o 
   1  -2  17        9.63        5.17      1.08 o 
   2  -2  17        1.11        1.89      0.85 o 
   3  -2  17        6.89        8.02      1.21 o 
   4  -2  17        0.33        1.37      0.82 o 
  -1  -1  17       10.54       13.91      1.60 o 
   0  -1  17       11.28        9.01      1.34 o 
   1  -1  17       22.82       22.64      1.87 o 
   2  -1  17        2.31        1.87      0.77 o 
   3  -1  17        2.34        2.15      0.82 o 
   4  -1  17        0.86        1.49      0.77 o 
   5  -1  17        1.50        1.63      0.77 o 
  -2   0  17        5.83        6.32      1.35 o 
  -1   0  17        1.77        0.57      0.74 o 
   0   0  17        7.26        6.23      1.12 o 
   1   0  17        3.14        4.02      0.93 o 
   2   0  17        1.18        1.35      0.66 o 
   3   0  17        2.19        0.96      0.69 o 
   4   0  17        1.99        1.30      0.74 o 
   5   0  17        0.09        0.00      0.57 o 
   6   0  17        0.43        0.96      0.75 o 
  -2   1  17        1.17        0.96      0.93 o 
  -1   1  17        1.23        2.14      0.88 o 
   0   1  17        1.02        1.45      0.75 o 
   1   1  17       26.00       23.20      1.81 o 
   2   1  17       10.37       10.55      1.21 o 
   3   1  17        0.54        0.02      0.50 o 
   4   1  17       69.04       61.73      3.22 o 
   5   1  17        0.11        0.24      0.58 o 
   6   1  17       11.61        9.40      1.29 o 
  -2   2  17        0.59        0.00      0.60 o 
  -1   2  17       17.62       15.85      1.67 o 
   0   2  17        1.75        1.46      0.77 o 
   1   2  17        1.57        1.19      0.69 o 
   2   2  17        6.88        7.17      1.04 o 
   3   2  17        0.52        0.27      0.60 o 
   4   2  17        0.41        0.00      0.42 o 
   5   2  17        9.65       11.84      1.35 o 
   6   2  17        1.28        0.36      0.61 o 
  -2   3  17        8.17        6.26      1.16 o 
  -1   3  17        1.92        1.94      0.54 o 
   0   3  17        9.85       10.87      0.80 o 
   1   3  17       69.67       70.98      3.49 o 
   2   3  17       20.81       22.43      1.71 o 
   3   3  17        0.48        1.84      0.75 o 
   4   3  17        6.55        5.34      0.99 o 
   5   3  17        0.36        0.80      0.63 o 
   6   3  17        0.24        0.86      0.68 o 
  -2   4  17        0.40        0.00      0.42 o 
  -1   4  17        1.42        1.94      0.52 o 
   0   4  17        1.14        1.64      0.47 o 
   1   4  17       96.35       92.96      4.18 o 
   2   4  17      110.27      112.48      4.83 o 
   3   4  17        1.63        3.08      0.77 o 
   4   4  17        0.00        1.60      0.71 o 
   5   4  17        2.36        1.51      0.69 o 
   6   4  17        2.08        2.33      0.85 o 
  -2   5  17        2.30        2.37      0.82 o 
  -1   5  17        4.60        5.85      0.69 o 
   0   5  17        9.26        9.63      0.79 o 
   1   5  17        3.00        2.72      0.51 o 
   2   5  17       14.76       16.18      1.45 o 
   3   5  17       39.57       39.36      2.36 o 
   4   5  17        8.50        7.06      1.04 o 
   5   5  17        0.00        0.00      0.55 o 
   6   5  17        2.17        3.36      0.94 o 
  -1   6  17        1.21        1.01      0.61 o 
   0   6  17        5.77        7.86      1.05 o 
   1   6  17       39.10       41.58      2.33 o 
   2   6  17       49.35       54.96      2.85 o 
   3   6  17        0.18        0.85      0.64 o 
   4   6  17        0.44        0.00      0.50 o 
   5   6  17       32.21       44.38      2.66 o 
   0   7  17        0.92        0.75      0.66 o 
   1   7  17        2.95        1.90      0.74 o 
   0  -1  18        0.05        0.28      0.74 o 
   1  -1  18        0.43        1.13      0.80 o 
   2  -1  18        1.20        1.68      0.83 o 
   3  -1  18       21.22       26.61      2.08 o 
   4  -1  18        7.66       10.97      1.37 o 
  -1   0  18        2.77        2.52      0.97 o 
   0   0  18        1.51        2.34      0.86 o 
   1   0  18        1.68        1.54      0.77 o 
   2   0  18        0.05        0.25      0.58 o 
   3   0  18        0.90        0.42      0.66 o 
   4   0  18        0.22        0.68      0.72 o 
   5   0  18        0.27        0.00      0.69 o 
  -1   1  18        2.24        3.69      0.99 o 
   0   1  18        0.09        0.27      0.66 o 
   1   1  18        0.10        0.46      0.64 o 
   2   1  18        8.84       10.39      1.27 o 
   3   1  18        0.38        0.57      0.64 o 
   4   1  18        6.90        6.37      1.12 o 
   5   1  18        6.25        3.40      0.96 o 
  -1   2  18        6.11        4.18      1.07 o 
   0   2  18        5.64        5.27      1.07 o 
   1   2  18        3.56        3.66      0.93 o 
   2   2  18       12.11       14.87      1.41 o 
   3   2  18        1.18        0.71      0.68 o 
   4   2  18        3.74        4.72      0.99 o 
   5   2  18        0.09        0.00      0.60 o 
  -1   3  18        1.22        1.16      0.52 o 
   0   3  18       16.67       19.05      1.68 o 
   1   3  18       13.36       14.54      1.48 o 
   2   3  18       88.10       92.56      4.29 o 
   3   3  18        0.13        0.41      0.66 o 
   4   3  18        0.78        1.43      0.75 o 
   5   3  18        2.22        2.41      0.91 o 
  -1   4  18       27.38       31.43      1.48 o 
   0   4  18        5.39        4.35      0.84 o 
   1   4  18        0.72        1.51      0.72 o 
   2   4  18       41.45       39.40      2.39 o 
   3   4  18        9.12        6.18      1.07 o 
   4   4  18       24.11       19.76      1.71 o 
   5   4  18        0.19        0.55      0.61 o 
   0   5  18        1.30        1.79      0.51 o 
   1   5  18        0.00        0.61      0.61 o 
   2   5  18       25.50       24.18      1.81 o 
   3   5  18       20.41       20.12      1.70 o 
   4   5  18        2.20        1.56      0.72 o 
   5   5  18       16.20       21.68      1.82 o 
   2   6  18       15.20       13.47      1.43 o 
   3   6  18       38.14       44.65      2.61 o 
   4   6  18        8.88       10.60      1.30 o 
   2   0  19       17.83       18.35      1.76 o 
   3   0  19       19.50       22.34      1.97 o 
   1   1  19        5.11        5.16      1.08 o 
   2   1  19        0.23        0.00      0.64 o 
   3   1  19        2.58        4.24      0.96 o 
   4   1  19       20.69       22.61      1.89 o 
   0   2  19        1.55        1.12      0.79 o 
   1   2  19        0.33        0.74      0.72 o 
   2   2  19        0.09        0.00      0.63 o 
   3   2  19        0.56        0.72      0.66 o 
   4   2  19        1.60        2.96      0.86 o 
   0   3  19       17.49       14.70      1.51 o 
   1   3  19        5.14        5.86      1.07 o 
   2   3  19       19.35       15.75      1.59 o 
   3   3  19       38.15       38.41      2.47 o 
   4   3  19        1.28        1.30      0.79 o 
   1   4  19        9.42       10.11      1.30 o 
   2   4  19        6.92        7.12      1.12 o 
   3   4  19        0.46        0.00      0.58 o 
   4   4  19        0.03        0.00      0.58 o 
   2   5  19        1.11        0.71      0.72 o 
   3   5  19        0.83        0.14      0.68 o 
                                                 
